# Supplementary material for: Spectral Knowledge (SK-UTALCA): Software for Exploratory Analysis of High-Resolution Spectral Reflectance Data on Plant Breeding
Source: Front Plant Sci. 2017 Jan 9;7:1996. doi: 10.3389/fpls.2016.01996 (PMC5220079; doi:10.3389/fpls.2016.01996)
Supplement: Supplementary file 2 [file DataSheet1.ZIP]

Archive with 18 entries (17 files):
- Codes_(Main_functions_SK-UTAL)/
- Codes_(Main_functions_SK-UTAL)/Indexes.m
- Codes_(Main_functions_SK-UTAL)/SpecLabMain_filter.fig
- Codes_(Main_functions_SK-UTAL)/SpecLabMain_filter.m
- Codes_(Main_functions_SK-UTAL)/SpecLabMain_VCfilter.fig
- Codes_(Main_functions_SK-UTAL)/SpecLabMain_VCfilter.m
- Codes_(Main_functions_SK-UTAL)/SpecLabMain_vsPlot.fig
- Codes_(Main_functions_SK-UTAL)/SpecLabMain_vsPlot.m
- Codes_(Main_functions_SK-UTAL)/SpecLab_about.fig
- Codes_(Main_functions_SK-UTAL)/SpecLab_about.m
- Codes_(Main_functions_SK-UTAL)/SpecLab_collinearity.fig
- Codes_(Main_functions_SK-UTAL)/SpecLab_collinearity.m
- Codes_(Main_functions_SK-UTAL)/SpecLab_index_report.fig
- Codes_(Main_functions_SK-UTAL)/SpecLab_index_report.m
- Codes_(Main_functions_SK-UTAL)/SpecLab_Index_Stats.fig
- Codes_(Main_functions_SK-UTAL)/SpecLab_Index_Stats.m
- Codes_(Main_functions_SK-UTAL)/SpecLab_WL_Stats.fig
- Codes_(Main_functions_SK-UTAL)/SpecLab_WL_Stats.m
