# Supplementary material for: Spectral Knowledge (SK-UTALCA): Software for Exploratory Analysis of High-Resolution Spectral Reflectance Data on Plant Breeding
Source: Front Plant Sci. 2017 Jan 9;7:1996. doi: 10.3389/fpls.2016.01996 (PMC5220079; doi:10.3389/fpls.2016.01996)
Supplement: Supplementary file 2 [file DataSheet1.ZIP › Codes_(Main_functions_SK-UTAL)/Indexes.m]

%    This program is free software: you can redistribute it and/or modify
%    it under the terms of the GNU General Public License as published by
%    the Free Software Foundation, either version 3 of the License.
%
%    This program is distributed in the hope that it will be useful,
%    but WITHOUT ANY WARRANTY; without even the implied warranty of
%    MERCHANTABILITY or FITNESS FOR A PARTICULAR PURPOSE.  See the
%    GNU General Public License for more details.
%
%    You should have received a copy of the GNU General Public License
%    along with this program.  If not, see <http://www.gnu.org/licenses/>.
%
classdef Indexes
    %UNTITLED Summary of this class goes here
    %   Detailed explanation goes here
    
    properties (GetAccess = 'public', SetAccess = 'private')
        
    end
    
    properties (GetAccess = 'private', SetAccess = 'private')
        
        INDEX = { ...
           1 ,	     'ARI (550;700)' ,              '((1 ./ $[550]) - (1 ./ $[700]))' ;	
           2 ,	     'AI (740;887;691;698)' ,       '($[740]-$[887]) ./ ($[691]-$[698])' ;		
           3 ,	     'BI (460;660)' , 	            '6 .* ($[460] ./ $[660])' ;
           4 ,	     'BGI (400;550)' ,              '($[400] ./ $[550])' ;
           5 ,	     'BGI (450;550)' , 	            '($[450] ./ $[550])' ;	 
           6 ,	     'BRI (400;690)' , 	            '($[400] ./ $[690])' ;
           7 ,	     'BRI (450;690)' , 	            '($[450] ./ $[690])' ;	    
           8 ,	     'CI (415;695)' ,               '($[415] ./ $[695])' ;
           9 ,	     'CWMI (850;725)' ,             '($[850] ./ $[725])' ;
          10 ,	     'CWMI (890;715)' ,             '($[890] ./ $[715])' ;	
	      11 ,	     'CWMI (980;715)' ,             '($[980] ./ $[715])' ;
          12 ,	     'Ctr (605;760)' ,              '($[605] ./ $[760])' ;
          13 ,	     'Ctr (695;420)' ,              '($[695] ./ $[420])' ;
          14 ,	     'Ctr (695;670)' ,              '($[695] ./ $[670])' ;
          15 ,	     'Ctr (695;760)' ,              '($[695] ./ $[760])' ;
          16 ,	     'Ctr (710;760)' ,              '($[710] ./ $[760])' ;
          17 ,	     'CI (675;690;683)' ,           '($[675] .* $[690]) ./ ($[683] .* $[683])' ;	
          18 ,	     'DSSI (719;873;509;537)' , 	'($[719]-$[873]-$[509]-$[537]) ./ ($[719]-$[873]+$[509]-$[537])' ;	
          19 ,	     'DSSI (747;901;537;572)' , 	'($[747]-$[901]-$[537]-$[572]) ./ ($[747]-$[901]+$[537]-$[572])' ;			 
          20 ,	     'Datt (672;550;708)' ,         '$[672] ./ ($[550] .* $[708])' ; 
          21 ,	     'Datt  (672;550)' ,            '($[672] ./ $[550])' ;
          22 ,	     'Datt  (754;704)' ,            '($[754] ./ $[704])' ;
          23 ,	     'Datt (780;710;680)' ,         '($[780] - $[710]) ./ ($[780] - $[680])' ;
          24 ,	     'Datt (850;710;680)' ,         '($[850]- $[710]) ./ ($[850] - $[680])' ;
          25 ,	     'Datt  (850;710)' ,            '($[850] ./ $[710])' ;
          26 ,	     'Datt (860;550;708)' ,         '$[860] ./ ($[550] .* $[708])' ;
          27 ,	     'DLAI (1725;970)' ,            '($[1725]-$[970])' ;   
          28 ,	     'DD (749;720;701;672)' ,       '($[749] - $[720]) - ($[701] - $[672])' ;
          29 ,	     'DD (750;720;700;670)' ,       '($[750] - $[720]) - ($[700] - $[670])' ;	
          30 ,	     'EVI (830;660;460)' , 	        '(2.5) .* ($[830]-$[660]) ./ (1 + $[830] + (6 .* $[660]) - (7.5 .* $[460]) )' ;
          31 ,	     'EVI (830;660;485)' , 	        '(2.5) .* ($[830]-$[660]) ./ (1 + $[830] + (6 .* $[660]) - (7.5 .* $[485]) )' ;			
          32 ,	     'GM (750;550)' ,               '($[750] ./ $[550])' ;		
          33 ,	     'GM (750;700)' ,               '($[750] ./ $[700])' ;
          34 ,	     'G-M (800;550)' ,              '($[800] ./ $[550]) - 1' ;
          35 ,	     'GRI (830;550)' , 	            '($[830] ./ $[550])' ;
          36 ,	     'GI (554;677)' ,               '($[554] ./ $[677])' ;
          37 ,	     'HREI (855;720)' ,             '($[855] - $[720]) ./ ($[855] + $[720])' ;
          38 ,	     'HREI (910;705)' ,             '($[910] - $[705]) ./ ($[910] + $[705])' ;
          39 ,	     'HWMI (855;970)' ,             '($[855] - $[970]) ./ ($[855] + $[970])' ;
          40 ,	     'MCARI/OSAVI (750;705;550)' ,  '(($[750] - $[705]) - 0.2 .* ($[750] - $[550])).*($[750]./$[705])./(1+0.16).*($[750]-$[705])./($[750]+$[705]+0.16)' ;
          41 ,	     'MTCI (750;710;680)' , 	    '($[750]-$[710]) ./ ($[710]-$[680])' ;	         
          42 ,	     'MTCI (754;709;681)' , 	    '($[754]-$[709]) ./ ($[709]-$[681])' ;	    
          43 ,	     'MTCI (800;750;670)' , 	    '($[800]-$[750]) ./ ($[750]-$[670])' ;			
          44 ,	     'mCRI (510;550;780))' , 	    '((1 ./ $[510]) - (1 ./ $[550])) .* $[780]' ;                                     		
          45 ,	     'mCRI (510;700;770)' , 	    '((1 ./ $[510]) - (1 ./ $[700])) .* $[770]' ;		                               	
          46 ,	     'MCARI (700;670;550)' , 	    '(($[700]-$[670]) - (0.2 .* ($[700]-$[550]))) .* ($[700] ./ $[670])' ;		
          47 ,	     'MCARI (750;705;550)' , 	    '(($[750]-$[705]) - (0.2 .* ($[750]-$[550]))) .* ($[750] ./ $[705])' ;          
          48 ,	     'MCARI (800;670;550)' , 	    '1.5 .* ( 2.5 .* ($[800]-$[670]) - 1.3 .* ($[800]-$[550])) ./ sqrt((2 .* $[800] + 1) .* 2 - (6 .* $[800] - 5.* sqrt($[670])) - 0.5)' ;    
          49 ,	     'mNDVI (750;705;445)' , 	    '($[750]-$[705]) ./ (($[750] + $[705]) - (2 .* $[445]))' ;
          50 ,	     'mNDVI (800;680;445)' , 	    '($[800]-$[680]) ./ (($[800] + $[680]) - (2 .* $[445]))' ;
          51 ,	     'mSR (600;680)' ,              '(($[600] ./ $[680])-1) ./ (sqrt($[600] ./ $[680])+1)' ;	
          52 ,	     'mSR (750;705)' , 	            '(($[750] ./ $[705])-1) ./ (sqrt($[750] ./ $[705])+1)' ;		
          53 ,	     'mSR (800;445;680)' , 	        '($[800]-$[445]) ./ ($[680] + $[445])' ;
          54 ,	     'mSR (845;665)' , 	            '(($[845] ./ $[665])-1) ./ (sqrt($[845] ./ $[665])+1)' ;
          55 ,	     'mSR (750;445;705)' , 	        '($[750]-$[445]) ./ ($[705] + $[445])' ;
          56 ,	     'MSAVI (800;670)' , 	        '0.5 .* ( 2 .* ($[800] + 1 - sqrt ((2 .* $[800] + 1) .* (2 .* $[800] + 1)))) - (8 .* ($[800] - $[670]))' ;  
          57 ,	     'MSAVI (830;660)' , 	        '(1 + 0.5) .* ($[830]-$[660]) ./ ($[830] + $[660] + 0.5)' ;
	      58 ,	     'MTVI (800;550;670)' , 	    '1.2 .* ( 1.2 .* ($[800]-$[550]) - 2.5 .* ($[670]-$[550]))' ;
          59 ,	     'MTVI (880;554;758)' , 	    '1.2 .* ( 1.2 .* ($[880]-$[554]) - 2.5 .* ($[758]-$[554]))' ;
          60 ,	     'MVSR (723;700)' , 	        '($[723] ./ $[700])' ;
          61 ,	     'MSI (1650;835)' , 	        '($[1650] ./ $[835])' ;			
          62 ,	     'MSI (1662;927)' , 	        '($[1662] ./ $[927])' ;	
          63 ,	     'MSI (870;1350)' , 	        '($[870] ./ $[1350])' ;
          64 ,	     'MSI (1650;850)' , 	        '($[1650] ./ $[850])' ;
          65 ,	     'NBNDVI (850;680)' ,           '($[850]-$[680]) ./ ($[850]+$[680])' ;
          66 ,	     'NRI (1510;660)' ,             '($[1510]-$[660]) ./ ($[1510]+$[660])' ; 
          67 ,	     'NRI (570;670)' ,              '($[570]-$[670]) ./ ($[570]+$[670])' ;
          68 ,	     'NDCI (762;527)' ,             '($[762]-$[527]) ./ ($[762]+$[527])' ;
          69 ,	     'NDg-b (573;440)' ,            '($[573]-$[440]) ./ ($[573]+$[440])' ;
          70 ,	     'NDII (835;1650)' ,            '($[835]-$[1650]) ./ ($[835]+$[1650])' ;
          71 ,	     'NDII (860;1650)' ,            '($[860]-$[1650]) ./ ($[860]+$[1650])' ;
          72 ,	     'NDLI (1754;1680)' ,           '(log(1 ./ $[1754])-log(1 ./ $[1680])) ./ (log(1 ./ $[1754])+log(1 ./ $[1680]))' ;
          73 ,	     'NDMI (1649;1722)' ,           '($[1649]-$[1722]) ./ ($[1649]+$[1722])' ;
          74 ,	     'NDMI (1650;850)' ,            '($[1650]-$[850]) ./ ($[1650]+$[850])' ;
          75 ,	     'NDMI (2200;1100)' ,           '($[2200]-$[1100]) ./ ($[2200]+$[1100])' ;
          76 ,	     'NDNI (1510;1680)' ,           '(log(1 ./ $[1510])-log(1 ./ $[1680])) ./ (log(1 ./ $[1510])+log(1 ./ $[1680]))' ;
          77 ,	     'NDRE (790;720)' ,             '($[790]-$[720]) ./ ($[790]+$[720])' ;
          78 ,	     'NDSI (1050;1122)' ,           '($[1050]-$[1122]) ./ ($[1050]+$[1122])' ; 
     	  79 ,	     'NDSI (1053;1058)' ,           '($[1053]-$[1058]) ./ ($[1053]+$[1058])' ;
          80 ,	     'NDSI (1060;1118)' ,           '($[1060]-$[1118]) ./ ($[1060]+$[1118])' ;
          81 ,	     'NDSI (1107;1110)' ,           '($[1107]-$[1110]) ./ ($[1107]+$[1110])' ;
          82 ,	     'NDSI (1220;710)' ,            '($[1220]-$[710]) ./ ($[1220]+$[710])' ;
          83 ,	     'NDSI (1650;830)' ,            '($[1650]-$[830]) ./ ($[1650]+$[830])' ;
          84 ,	     'NDSI (2215;830)' ,            '($[2215]-$[830]) ./ ($[2215]+$[830])' ;
          85 ,	     'NDSI (403;830)' ,             '($[403]-$[830]) ./ ($[403]+$[830])' ;
          86 ,	     'NDSI (410;550)' ,             '($[410]-$[550]) ./ ($[410]+$[550])' ;
          87 ,	     'NDSI (410;710)' ,             '($[410]-$[710]) ./ ($[410]+$[710])' ; 
          88 ,	     'NDSI (413;416)' ,             '($[413]-$[416]) ./ ($[413]+$[416])' ;
          89 ,	     'NDSI (420;970)' ,             '($[420]-$[970]) ./ ($[420]+$[970])' ;
          90 ,	     'NDSI (422;406)' ,             '($[422]-$[406]) ./ ($[422]+$[406])' ;
          91 ,	     'NDSI (422;416)' ,             '($[422]-$[416]) ./ ($[422]+$[416])' ;
          92 ,	     'NDSI (422;419)' ,             '($[422]-$[419]) ./ ($[422]+$[419])' ;
          93 ,	     'NDSI (442;435)' ,             '($[442]-$[435]) ./ ($[442]+$[435])' ;
          94 ,	     'NDSI (442;438)' ,             '($[442]-$[438]) ./ ($[442]+$[438])' ;
          95 ,	     'NDSI (450;1330)' ,            '($[450]-$[1330]) ./ ($[450]+$[1330])' ; 
          96 ,	     'NDSI (503;483)' ,             '($[503]-$[483]) ./ ($[503]+$[483])' ;
          97 ,	     'NDSI (518;676)' ,             '($[518]-$[676]) ./ ($[518]+$[676])' ;
          98 ,	     'NDSI (520;710)' ,             '($[520]-$[710]) ./ ($[520]+$[710])' ;
          99 ,	     'NDSI (530;550)' ,             '($[530]-$[550]) ./ ($[530]+$[550])' ;
         100 ,	     'NDSI (542;550)' ,             '($[542]-$[550]) ./ ($[542]+$[550])' ;
         101 ,	     'NDSI (543;548)' ,             '($[543]-$[548]) ./ ($[543]+$[548])' ;
         102 ,	     'NDSI (550;410)' ,             '($[550]-$[410]) ./ ($[550]+$[410])' ;
         103 ,	     'NDSI (620;623)' ,             '($[620]-$[623]) ./ ($[620]+$[623])' ;
         104 ,	     'NDSI (620;637)' ,             '($[620]-$[637]) ./ ($[620]+$[637])' ;
         105 ,	     'NDSI (682;553)' ,             '($[682]-$[553]) ./ ($[682]+$[553])' ;
         106 ,	     'NDSI (720;420)' ,             '($[720]-$[420]) ./ ($[720]+$[420])' ;
         107 ,	     'NDSI (750;761)' ,             '($[750]-$[761]) ./ ($[750]+$[761])' ;
         108 ,	     'NDSI (760;550)' ,             '($[760]-$[550]) ./ ($[760]+$[550])' ;  
         109 ,	     'NDSI (801;550)' ,             '($[801]-$[550]) ./ ($[801]+$[550])' ;	
         110 ,	     'NDSI (860;720)' ,             '($[860]-$[720]) ./ ($[860]+$[720])' ; 
         111 ,	     'NDSI (870;1450)' ,            '($[870]-$[1450]) ./ ($[870]+$[1450])' ;
         112 ,	     'NDSI (933;940)' ,             '($[933]-$[940]) ./ ($[933]+$[940])' ;
         113 ,	     'NDSI (933;948)' ,             '($[933]-$[948]) ./ ($[933]+$[948])' ;
         114 ,	     'NDSI (940;1122)' ,            '($[940]-$[1122]) ./ ($[940]+$[1122])' ;
         115 ,	     'NDSI (962;964)' ,             '($[962]-$[964]) ./ ($[962]+$[964])' ;
         116 ,	     'NDSI (971;973)' ,             '($[971]-$[973]) ./ ($[971]+$[973])' ;
         117 ,	     'NDSI (565;533)' ,             '($[565]-$[533]) ./ ($[565]+$[533])' ;
         118 ,	     'NDTI (1650;2215)' ,           '($[1650]-$[2215]) ./ ($[1650]+$[2215])' ;
         119 ,	     'NDVI (750;705)' ,             '($[750]-$[705]) ./ ($[750]+$[705])' ;
         120 ,	     'NDVI (755;664)' ,             '($[755]-$[664]) ./ ($[755]+$[664])' ;  
         121 ,	     'NDVI (760;660)' ,             '($[760]-$[660]) ./ ($[760]+$[660])' ;
         122 ,	     'NDVI (760;708)' ,             '($[760]-$[708]) ./ ($[760]+$[708])' ;
         123 ,	     'NDVI (780;670)' ,             '($[780]-$[670]) ./ ($[780]+$[670])' ;
         124 ,	     'NDVI (800;600)' ,             '($[800]-$[600]) ./ ($[800]+$[600])' ;
         125 ,	     'NDVI (800;670)' ,             '($[800]-$[670]) ./ ($[800]+$[670])' ; 
         126 ,	     'NDVI (800;680)' ,             '($[800]-$[680]) ./ ($[800]+$[680])' ;
         127 ,	     'NDVI (801;670)' ,             '($[801]-$[670]) ./ ($[801]+$[670])' ;
         128 ,	     'NDVI (807;736)' ,             '($[807]-$[736]) ./ ($[807]+$[736])' ;
         129 ,	     'NDVI (830;660)' ,             '($[830]-$[660]) ./ ($[830]+$[660])' ; 
         130 ,	     'NDVI (845;665)' ,             '($[845]-$[665]) ./ ($[845]+$[665])' ;  
         131 ,	     'NDVI (870;673)' ,             '($[870]-$[673]) ./ ($[870]+$[673])' ;
         132 ,	     'NDVI (880;673)' ,             '($[880]-$[673]) ./ ($[880]+$[673])' ;
         133 ,	     'NDVI (884;680)' ,             '($[884]-$[680]) ./ ($[884]+$[680])' ;
         134 ,	     'NDVI (895;675)' ,             '($[895]-$[675]) ./ ($[895]+$[675])' ;
         135 ,	     'NDVI (900;680)' ,             '($[900]-$[680]) ./ ($[900]+$[680])' ;
         136 ,	     'NDVI (927;687)' ,             '($[927]-$[687]) ./ ($[927]+$[687])' ;
         137 ,	     'NDWI (860;1240)' ,            '($[860]-$[1240]) ./ ($[860]+$[1240])' ;
         138 ,	     'NDWI (870;1260)' ,            '($[870]-$[1260]) ./ ($[870]+$[1260])' ;
         139 ,	     'NDWI (970;850)' ,             '($[970]-$[850]) ./ ($[970]+$[850])' ;
         140 ,	     'NDWI (970;880)' ,             '($[970]-$[880]) ./ ($[970]+$[880])' ;
         141 ,	     'NDWI (970;900)' ,             '($[970]-$[900]) ./ ($[970]+$[900])' ;
         142 ,	     'NDWI (970;920)' ,             '($[970]-$[920]) ./ ($[970]+$[920])' ;
         143 ,	     'NGRR 1 (673;554)' ,           '($[673]-$[554]) ./ ($[673]+$[554])' ;
         144 ,	     'NGRR 2 (673;554)' ,           '($[673]+$[554]) ./ ($[673]-$[554])' ;
         145 ,	     'NPQI (415;435)' ,             '($[415]-$[435]) ./ ($[415]+$[435])' ;
         146 ,	     'NPCI (680;430)' ,             '($[680]-$[430]) ./ ($[680]+$[430])' ;
         147 ,	     'OSAVI (750;705)' ,            '(1 + 0.16) .* ($[750] - $[705]) ./ ($[750] + $[705] + 0.16)' ;	
         148 ,	     'OSAVI (800;670)' , 	        '(1 + 0.16) .* ($[800]-$[670]) ./ ($[800] + $[670] + 0.16)' ;	
         149 ,	     'OCAR (630;680)' , 	        '$[630] ./ $[680]' ;	 
         150 ,	     'PRI (512;531)' ,              '($[512]-$[531]) ./ ($[512]+$[531])' ; 
         151 ,	     'PRI (528;567)' ,              '($[528]-$[567]) ./ ($[528]+$[567])' ;
         152 ,	     'PRI (550;531)' ,              '($[550]-$[531]) ./ ($[550]+$[531])' ; 
         153 ,	     'PRI (570;530)' ,              '($[570]-$[530]) ./ ($[570]+$[530])' ;
         154 ,	     'PRI (570;531;670)' ,          '($[570]-$[531]-$[670]) ./ ($[570]+$[531]+$[670])' ;
         155 ,	     'PRI (570;531)' ,              '($[570]-$[531]) ./ ($[570]+$[531])' ;
         156 ,	     'PRI (570;539)' ,              '($[570]-$[539]) ./ ($[570]+$[539])' ;
         157 ,	     'PRI*CI (570;530;760;700)' ,   '($[570]-$[530]) ./ (($[570]+$[530]) .* ($[760] ./ $[700] - 1))' ;
     	 158 ,	     'PSND (800;470)' ,             '($[800]-$[470]) ./ ($[800]+$[470])' ;
         159 ,	     'PSND (800;635)' ,             '($[800]-$[635]) ./ ($[800]+$[635])' ;		
         160 ,	     'PSND (800;650)' ,             '($[800]-$[650]) ./ ($[800]+$[650])' ; 
         161 ,	     'PSND (800;675)' ,             '($[800]-$[675]) ./ ($[800]+$[675])' ;		
         162 ,	     'PSSRa  (800;680)' ,           '($[800] ./ $[680])' ;
         163 ,	     'PSSRb  (800;635)' ,           '($[800] ./ $[635])' ;
         164 ,	     'PSSRc2  (800;470)' ,          '($[800] ./ $[470])' ;
         165 ,	     'PSSRchla (810;676)' ,         '($[810] ./ $[676])' ;
         166 ,	     'PKI (1645;1715)' ,            '($[1645]-$[1715]) ./ ($[1645]+$[1715])' ; 
         167 ,	     'PBI (810;560)' , 	            '($[810] ./ $[560])' ;
         168 ,	     'PSRI (678;500;750)' ,         '($[678]-$[500]) ./ $[750]' ;
         169 ,	     'PSRI (680;500;750)' ,         '($[680]-$[500]) ./ $[750]' ;
         170 ,	     'RARS (746;513)' , 	        '($[746] ./ $[513])' ;	
         171 ,	     'RARSc (760;500)' ,    	    '($[760] ./ $[500])' ;
         172 ,	     'RARSa (675;700)' ,    	    '($[675] ./ $[700])' ;
         173 ,	     'RARSb (675;650;700)' ,        '($[675] ./ ($[650]) .* $[700])' ;
         174 ,	     'RI-1 dB (735;720)' ,          '($[735] ./ $[720])' ;	
         175 ,	     'RI-2 dB (738;720)' ,          '($[738] ./ $[720])' ;	 	
         176 ,	     'RI-3 dB (741;717)' ,          '($[741] ./ $[717])' ;		
         177 ,	     'RI-half (747;708)' ,          '($[747] ./ $[708])' ;	
         178 ,	     'RVI (800;673)' ,   	        '($[800] ./ $[673])' ;  
         179 ,	     'RMSI (860;1650)' , 	        '($[860] ./ $[1650])' ;	
         180 ,	     'RBI (695;445)' , 	            '($[695] ./ $[445])' ;	
         181 ,	     'RE (670;780)' , 	            '($[670]+$[780]) ./ 2' ;
         182 ,	     'REIP (670;780;700;740)' ,     '700+(40 .* (((($[670]+$[780]) ./ 2)-$[700]) ./ ($[740]-$[700])))' ;	
         183 ,	     'R-M (750;720)' , 	            '($[750] ./ $[720]) - 1' ; 
         184 ,	     'Rirededge (750;800;695;740)' , '(($[750]- $[800]) ./ ($[695]- $[740])) - 1' ;
         185 ,	     'RTVI (750;730;550;700;670)'   '(100 .* ($[750]-$[730]-10 .* ($[750]-$[550]))).*(sqrt($[700]./$[670]))' ;
         186 ,	     'RVSI (714;752;733)' , 	    '($[714]+$[752]) ./ (2-$[733])' ;	
         187 ,	     'RGI (690;550)' , 	            '($[690] ./ $[550])' ;
         188 ,	     'RGI (695;554)' ,              '($[695] ./ $[554])' ;
         189 ,	     'RDVI (800;670)' , 	        '($[800]-$[670]) ./sqrt($[800]-$[670])' ;
         190 ,	     'RDVI (880;673)' , 	        'sqrt((($[880]-$[673]) ./($[880]+$[673])) .*($[880]-$[673]))' ;
         191 ,	     'SINDRI (2210;2260)' ,         '($[2210]-$[2260]) ./ ($[2210]+$[2260])' ;
         192 ,	     'SR (1070;1340)' ,             '($[1070] ./ $[1340])' ;
         193 ,	     'SR (415;685)' , 	            '($[415] ./ $[685])' ;		
         194 ,	     'SR (415;710)' , 	            '($[415] ./ $[710])' ;	
         195 ,	     'SR (440;685)' , 	            '($[440] ./ $[685])' ;		
         196 ,	     'SR (525;685)' , 	            '($[525] ./ $[685])' ;	
         197 ,	     'SR (533;537)' , 	            '($[533] ./ $[537])' ;
         198 ,	     'SR (545;538)' , 	            '($[545] ./ $[538])' ;
         199 ,	     'SR (550;670)' , 	            '($[550] ./ $[670])' ;
         200 ,	     'SR (678;1070)' , 	            '($[678] ./ $[1070])' ;
         201 ,	     'SR (678;880)' , 	            '($[678] ./ $[880])' ;	
         202 ,	     'SR (685;655)' , 	            '($[685] ./ $[655])' ;
         203 ,	     'SR (690;655)' , 	            '($[690] ./ $[655])' ;
         204 ,	     'SR (700;670)' , 	            '($[700] ./ $[670])' ;	
         205 ,	     'SR (700)' , 	                '(1 ./ $[700])' ;
         206 ,	     'SR (750;705)' , 	            '($[750] ./ $[705])' ;
         207 ,	     'SR (752;690)' , 	            '($[752] ./ $[690])' ;
       	 208 ,	     'SR (780;740)' , 	            '($[780] ./ $[740])' ;
         209 ,	     'SR (800;670)' ,  	            '($[800] ./ $[670])' ;
         210 ,	     'SR (801;550)' , 	            '($[801] ./ $[550])' ;
         211 ,	     'SR (801;670)' , 	            '($[801] ./ $[670])' ;		
         212 ,	     'SR (830;660)' , 	            '($[830] ./ $[660])' ;
         213 ,	     'SR (845;665)' , 	            '($[845] ./ $[665])' ;
         214 ,	     'SR (900;680)' , 	            '($[900] ./ $[680])' ;
         215 ,	     'SR (927;687)' , 	            '($[927] ./ $[687])' ;
         216 ,	     'SR (960;950)' , 	            '($[960] ./ $[950])' ;
         217 ,	     'SR (990,720)' ,               '($[990] ./ $[720])' ;
         218 ,	     'SRPI (430;680)' ,             '($[430] ./ $[680])' ;
         219 ,	     'SRWI (1350;870)' ,            '($[1350] ./ $[870])' ;
         220 ,	     'SRWI (858;1240)' ,            '($[858] ./ $[1240])' ;	 
         221 ,	     'SRWI (860;1240)' ,            '($[860] ./ $[1240])' ;	
         222 ,	     'SRWI (880;1265)' ,            '($[880] ./ $[1265])' ;
         223 ,	     'SB (460)' ,                   '($[460])' ;
         224 ,	     'SB (655)' , 	                '($[655])' ;
         225 ,	     'SAVI 1 (800;670)' ,           '1.5 .* ($[800]-$[670]) ./ ($[800] + $[670] + 0.5)' ;		
         226 ,	     'SAVI 2 (800;670)' ,           '($[800] ./ ($[670] + 0.0183 ./ 1.2344))' ;	
         227 ,	     'SAVI (807;736)' ,             '1.5 .* ($[807]-$[736]) ./ ($[807] + $[736] + 0.5)' ;	
         228 ,	     'SAVI (830;660)' ,             '1.5 .* ($[830]-$[660]) ./ ($[830] + $[660] + 0.5)' ;	
         229 ,	     'SPVI (800;670;530)' ,         '0.4 .*(3.7 .*($[800]-$[670]))-1.2 .*sqrt(($[530]-$[670]) .*($[530]-$[670]))' ;	
         230 ,	     'SPVI (800;670;550)' ,         '0.4 .* (3.7 .* ($[800]-$[670]) -1.2 .* ($[550]-$[670]))' ; 	
         231 ,	     'SIPI (800;440;680)' ,         '($[800]-$[440]) ./ ($[800]-$[680])' ;	
         232 ,	     'SIPI (800;445;680)' ,         '($[800]-$[445]) ./ ($[800]+$[680])' ;	
         233 ,	     'SIPI (800;450;650)' ,         '($[800]-$[450]) ./ ($[800]-$[650])' ;	
         234 ,	     'SIPI (800;450;680)' ,         '($[800]-$[450]) ./ ($[800]-$[680])' ;	
         235 ,	     'TCARI/OSAVI (700;670;550;800;670)' ,   '3 .* (($[700]-$[670])-((0.2 .* ($[700]-$[550])) .* ($[700] ./ $[670]))) ./ (1+0.16) .* ($[800]-$[670]) ./ ($[800]+$[670]+0.16)' ;
         236 ,	     'TCARI (700;600;550;850;670)' ,'3 .* (($[700]-$[600])-((0.2 .* ($[700]-$[550])) .* ($[700] ./ ($[850]+$[670]))))' ;	
         237 ,	     'TCARI (700;670;550)' ,        '3 .* (($[700]-$[670])-((0.2 .* ($[700]-$[550])) .* ($[700] ./ $[670])))' ;
         238 ,	     'TCARI (750;705;550)' ,        '3 .* (($[750]-$[705])-((0.2 .* ($[750]-$[550])) .* ($[750] ./ $[705])))' ;	
         239 ,	     'TSAVI (800; 670)' ,           '(1.2344 .* ($[800]-(1.2344 .* ($[670]))-0.0183)) ./ ((1.2344 .* ($[800]+$[670]))-(1.2344 .* 0.0183))' ;
         240 ,	     'TSAVI (875;680)' , 	        '(1.062 .* ($[875]-(1.062 .* $[680])-0.022)) ./ ($[680]+(1.062 .* $[875])-(1.062 .* 0.022)+(0.08 .* (1+(1.062 .* 1.062))))' ;
         241 ,	     'TVI (750;550;670)' , 	        '0.5 .* (120 .* ($[750]-$[550])-200 .* ($[670]-$[550]))' ;	
         242 ,	     'TVI (758;554;674)' ,          '0.5 .* (120 .* ($[758]-$[554])-200 .* ($[674]-$[554]))' ;	
         243 ,	     'VI (800;694)' , 	            '($[800] ./ $[694]) -1' ;
         244 ,	     'VSR (725;702)' , 	            '($[725] ./ $[702])' ;
         245 ,	     'Vogelmann (734;747;715;720)' , '($[734]-$[747]) ./ ($[715]+$[720])' ;
         246 ,	     'Vogelmann (734;747;715;726)' , '($[734]-$[747]) ./ ($[715]+$[726])' ;	
         247 ,	     'Vogelmann (740;720)' , 	    '($[740] ./ $[720])' ;
         248 ,	     'WI (900;970)' , 	            '($[900] ./ $[970])' ;		
         249 ,	     'WI (950;900)' , 	            '($[950] ./ $[900])' ; 		
         250 ,	     'WI (970;900)' , 	            '($[970] ./ $[900])' ;
         251 ,	     'WDVI (800;670)' , 	        '($[800] - (1.2344 .* $[670]))' ;
         252 ,	     'WDVI (830;660)' , 	        '$[830] - (1.06 .* ($[660]))' ;
         253 ,	     'WI/NDVI (970;900;800;680)' ,  '($[970] ./ $[900]) ./ (($[800]-$[680]) ./ ($[800]+$[680]))' ;   	
         254 ,	     'YCAR (600;680)' , 	        '($[600] ./ $[680])' ;
     	 255 ,	     'ZM (750;710)' ,               '($[750] ./ $[710])' ;
      	 
                
         
          };    
      
         
    end

    methods
    
        function obj = Indexes()
        end
        
        function list = getIndexList(obj)
            
            index_l = size(obj.INDEX);
            list = cell(index_l(1),1);
            for i = 1 : index_l(1)
                list{i} = obj.INDEX{i, 2};
            end
        end
        
        function msj = getIndexList2PopUp(obj)
            index_l = size(obj.INDEX);
            %obj.INDEX = sortrows(obj.INDEX,2);
            msj = '';
            for i = 1 : index_l(1)
                msj = char(msj,obj.INDEX{i, 2});
            end
            msj = msj(2:end,:);
            %msj = char('Select Index',msj);
        end
        
        function calc = getIndexOperation(obj, indexName)
            calc = '';
            index_l = size(obj.INDEX);
            for i = 1 : index_l(1)
                if(strcmp(obj.INDEX{i,2},indexName) == 1)
                    calc = obj.INDEX{i,3};
                end
            end
        end
        
        function pos = getIndexPosition(obj, indexName)
            pos = 0;
            %obj.INDEX = sortrows(obj.INDEX,2);
            index_l = size(obj.INDEX);
            for i = 1 : index_l(1)
                if(strcmp(obj.INDEX{i,2},indexName) == 1)
                    pos = i;
                end
            end
        end
    end
end
