# Supplementary material for: Spectral Knowledge (SK-UTALCA): Software for Exploratory Analysis of High-Resolution Spectral Reflectance Data on Plant Breeding
Source: Front Plant Sci. 2017 Jan 9;7:1996. doi: 10.3389/fpls.2016.01996 (PMC5220079; doi:10.3389/fpls.2016.01996)
Supplement: Supplementary file 2 [file DataSheet1.ZIP › Codes_(Main_functions_SK-UTAL)/SpecLabMain_filter.m]

function varargout = SpecLabMain_filter(varargin)
% SPECLABMAIN MATLAB code for SpecLabMain.fig
%      SPECLABMAIN, by itself, creates a new SPECLABMAIN or raises the existing
%      singleton*.
%
%      H = SPECLABMAIN returns the handle to a new SPECLABMAIN or the handle to
%      the existing singleton*.
%
%      SPECLABMAIN('CALLBACK',hObject,eventData,handles,...) calls the local
%      function named CALLBACK in SPECLABMAIN.M with the given input arguments.
%
%      SPECLABMAIN('Property','Value',...) creates a new SPECLABMAIN or raises the
%      existing singleton*.  Starting from the left, property value pairs are
%      applied to the GUI before SpecLabMain_OpeningFcn gets called.  An
%      unrecognized property name or invalid value makes property application
%      stop.  All inputs are passed to SpecLabMain_OpeningFcn via varargin.
%
%      *See GUI Options on GUIDE's Tools menu.  Choose "GUI allows only one
%      instance to run (singleton)".
%
% See also: GUIDE, GUIDATA, GUIHANDLES

% Edit the above text to modify the response to help SpecLabMain

% Last Modified by GUIDE v2.5 30-Nov-2016 23:16:49

% Begin initialization code - DO NOT EDIT
gui_Singleton = 1;
gui_State = struct('gui_Name',       mfilename, ...
                   'gui_Singleton',  gui_Singleton, ...
                   'gui_OpeningFcn', @SpecLabMain_filter_OpeningFcn, ...
                   'gui_OutputFcn',  @SpecLabMain_filter_OutputFcn, ...
                   'gui_LayoutFcn',  [] , ...
                   'gui_Callback',   []);
if nargin && ischar(varargin{1})
    gui_State.gui_Callback = str2func(varargin{1});
end

if nargout
    [varargout{1:nargout}] = gui_mainfcn(gui_State, varargin{:});
else
    gui_mainfcn(gui_State, varargin{:});
end
% End initialization code - DO NOT EDIT


% --- Executes just before SpecLabMain is made visible.
function SpecLabMain_filter_OpeningFcn(hObject, eventdata, handles, varargin)
% This function has no output args, see OutputFcn.
% hObject    handle to figure
% eventdata  reserved - to be defined in a future version of MATLAB
% handles    structure with handles and user data (see GUIDATA)
% varargin   command line arguments to SpecLabMain (see VARARGIN)

% Choose default command line output for SpecLabMain
handles.output = hObject;

% Update handles structure
guidata(hObject, handles);

% UIWAIT makes SpecLabMain wait for user response (see UIRESUME)
% uiwait(handles.figure1);


% --- Outputs from this function are returned to the command line.
function varargout = SpecLabMain_filter_OutputFcn(hObject, eventdata, handles) 
% varargout  cell array for returning output args (see VARARGOUT);
% hObject    handle to figure
% eventdata  reserved - to be defined in a future version of MATLAB
% handles    structure with handles and user data (see GUIDATA)

% Get default command line output from handles structure
varargout{1} = handles.output;


% --- Executes on button press in pb_inicio.
function pb_inicio_Callback(hObject, eventdata, handles)
% hObject    handle to pb_inicio (see GCBO)
% eventdata  reserved - to be defined in a future version of MATLAB
% handles    structure with handles and user data (see GUIDATA)
    clc;
    close();


% --- Executes on selection change in logbox.
function logbox_Callback(hObject, eventdata, handles)
% hObject    handle to logbox (see GCBO)
% eventdata  reserved - to be defined in a future version of MATLAB
% handles    structure with handles and user data (see GUIDATA)

% Hints: contents = cellstr(get(hObject,'String')) returns logbox contents as cell array
%        contents{get(hObject,'Value')} returns selected item from logbox


% --- Executes during object creation, after setting all properties.
function logbox_CreateFcn(hObject, eventdata, handles)
% hObject    handle to logbox (see GCBO)
% eventdata  reserved - to be defined in a future version of MATLAB
% handles    empty - handles not created until after all CreateFcns called

% Hint: listbox controls usually have a white background on Windows.
%       See ISPC and COMPUTER.
if ispc && isequal(get(hObject,'BackgroundColor'), get(0,'defaultUicontrolBackgroundColor'))
    set(hObject,'BackgroundColor','white');
end

function update_log(handles,msj)
    set(handles.logbox,'String',char(sprintf('%s %s',datestr(clock,'dd/mm/yyyy HH:MM:SS'),msj),get(handles.logbox,'String')));


% --- Executes when user attempts to close figure1.
function figure1_CloseRequestFcn(hObject, eventdata, handles)
% hObject    handle to figure1 (see GCBO)
% eventdata  reserved - to be defined in a future version of MATLAB
% handles    structure with handles and user data (see GUIDATA)

% Hint: delete(hObject) closes the figure
delete(hObject);


% --- Executes on button press in cb_wave_seg_1.
function cb_wave_seg_1_Callback(hObject, eventdata, handles)
% hObject    handle to cb_wave_seg_1 (see GCBO)
% eventdata  reserved - to be defined in a future version of MATLAB
% handles    structure with handles and user data (see GUIDATA)

% Hint: get(hObject,'Value') returns toggle state of cb_wave_seg_1


function et_ws_1_wl_start_Callback(hObject, eventdata, handles)
% hObject    handle to et_ws_1_wl_start (see GCBO)
% eventdata  reserved - to be defined in a future version of MATLAB
% handles    structure with handles and user data (see GUIDATA)

% Hints: get(hObject,'String') returns contents of et_ws_1_wl_start as text
%        str2double(get(hObject,'String')) returns contents of et_ws_1_wl_start as a double


% --- Executes during object creation, after setting all properties.
function et_ws_1_wl_start_CreateFcn(hObject, eventdata, handles)
% hObject    handle to et_ws_1_wl_start (see GCBO)
% eventdata  reserved - to be defined in a future version of MATLAB
% handles    empty - handles not created until after all CreateFcns called

% Hint: edit controls usually have a white background on Windows.
%       See ISPC and COMPUTER.
if ispc && isequal(get(hObject,'BackgroundColor'), get(0,'defaultUicontrolBackgroundColor'))
    set(hObject,'BackgroundColor','white');
end


function et_ws_1_wl_end_Callback(hObject, eventdata, handles)
% hObject    handle to et_ws_1_wl_end (see GCBO)
% eventdata  reserved - to be defined in a future version of MATLAB
% handles    structure with handles and user data (see GUIDATA)

% Hints: get(hObject,'String') returns contents of et_ws_1_wl_end as text
%        str2double(get(hObject,'String')) returns contents of et_ws_1_wl_end as a double


% --- Executes during object creation, after setting all properties.
function et_ws_1_wl_end_CreateFcn(hObject, eventdata, handles)
% hObject    handle to et_ws_1_wl_end (see GCBO)
% eventdata  reserved - to be defined in a future version of MATLAB
% handles    empty - handles not created until after all CreateFcns called

% Hint: edit controls usually have a white background on Windows.
%       See ISPC and COMPUTER.
if ispc && isequal(get(hObject,'BackgroundColor'), get(0,'defaultUicontrolBackgroundColor'))
    set(hObject,'BackgroundColor','white');
end


% --- Executes on button press in cb_wave_seg_2.
function cb_wave_seg_2_Callback(hObject, eventdata, handles)
% hObject    handle to cb_wave_seg_2 (see GCBO)
% eventdata  reserved - to be defined in a future version of MATLAB
% handles    structure with handles and user data (see GUIDATA)

% Hint: get(hObject,'Value') returns toggle state of cb_wave_seg_2


function et_ws_2_wl_start_Callback(hObject, eventdata, handles)
% hObject    handle to et_ws_2_wl_start (see GCBO)
% eventdata  reserved - to be defined in a future version of MATLAB
% handles    structure with handles and user data (see GUIDATA)

% Hints: get(hObject,'String') returns contents of et_ws_2_wl_start as text
%        str2double(get(hObject,'String')) returns contents of et_ws_2_wl_start as a double


% --- Executes during object creation, after setting all properties.
function et_ws_2_wl_start_CreateFcn(hObject, eventdata, handles)
% hObject    handle to et_ws_2_wl_start (see GCBO)
% eventdata  reserved - to be defined in a future version of MATLAB
% handles    empty - handles not created until after all CreateFcns called

% Hint: edit controls usually have a white background on Windows.
%       See ISPC and COMPUTER.
if ispc && isequal(get(hObject,'BackgroundColor'), get(0,'defaultUicontrolBackgroundColor'))
    set(hObject,'BackgroundColor','white');
end


function et_ws_2_wl_end_Callback(hObject, eventdata, handles)
% hObject    handle to et_ws_2_wl_end (see GCBO)
% eventdata  reserved - to be defined in a future version of MATLAB
% handles    structure with handles and user data (see GUIDATA)

% Hints: get(hObject,'String') returns contents of et_ws_2_wl_end as text
%        str2double(get(hObject,'String')) returns contents of et_ws_2_wl_end as a double


% --- Executes during object creation, after setting all properties.
function et_ws_2_wl_end_CreateFcn(hObject, eventdata, handles)
% hObject    handle to et_ws_2_wl_end (see GCBO)
% eventdata  reserved - to be defined in a future version of MATLAB
% handles    empty - handles not created until after all CreateFcns called

% Hint: edit controls usually have a white background on Windows.
%       See ISPC and COMPUTER.
if ispc && isequal(get(hObject,'BackgroundColor'), get(0,'defaultUicontrolBackgroundColor'))
    set(hObject,'BackgroundColor','white');
end


% --- Executes on button press in cb_wave_seg_3.
function cb_wave_seg_3_Callback(hObject, eventdata, handles)
% hObject    handle to cb_wave_seg_3 (see GCBO)
% eventdata  reserved - to be defined in a future version of MATLAB
% handles    structure with handles and user data (see GUIDATA)

% Hint: get(hObject,'Value') returns toggle state of cb_wave_seg_3


function et_ws_3_wl_start_Callback(hObject, eventdata, handles)
% hObject    handle to et_ws_3_wl_start (see GCBO)
% eventdata  reserved - to be defined in a future version of MATLAB
% handles    structure with handles and user data (see GUIDATA)

% Hints: get(hObject,'String') returns contents of et_ws_3_wl_start as text
%        str2double(get(hObject,'String')) returns contents of et_ws_3_wl_start as a double


% --- Executes during object creation, after setting all properties.
function et_ws_3_wl_start_CreateFcn(hObject, eventdata, handles)
% hObject    handle to et_ws_3_wl_start (see GCBO)
% eventdata  reserved - to be defined in a future version of MATLAB
% handles    empty - handles not created until after all CreateFcns called

% Hint: edit controls usually have a white background on Windows.
%       See ISPC and COMPUTER.
if ispc && isequal(get(hObject,'BackgroundColor'), get(0,'defaultUicontrolBackgroundColor'))
    set(hObject,'BackgroundColor','white');
end


function et_ws_3_wl_end_Callback(hObject, eventdata, handles)
% hObject    handle to et_ws_3_wl_end (see GCBO)
% eventdata  reserved - to be defined in a future version of MATLAB
% handles    structure with handles and user data (see GUIDATA)

% Hints: get(hObject,'String') returns contents of et_ws_3_wl_end as text
%        str2double(get(hObject,'String')) returns contents of et_ws_3_wl_end as a double


% --- Executes during object creation, after setting all properties.
function et_ws_3_wl_end_CreateFcn(hObject, eventdata, handles)
% hObject    handle to et_ws_3_wl_end (see GCBO)
% eventdata  reserved - to be defined in a future version of MATLAB
% handles    empty - handles not created until after all CreateFcns called

% Hint: edit controls usually have a white background on Windows.
%       See ISPC and COMPUTER.
if ispc && isequal(get(hObject,'BackgroundColor'), get(0,'defaultUicontrolBackgroundColor'))
    set(hObject,'BackgroundColor','white');
end


% --- Executes on button press in cb_wave_seg_4.
function cb_wave_seg_4_Callback(hObject, eventdata, handles)
% hObject    handle to cb_wave_seg_4 (see GCBO)
% eventdata  reserved - to be defined in a future version of MATLAB
% handles    structure with handles and user data (see GUIDATA)

% Hint: get(hObject,'Value') returns toggle state of cb_wave_seg_4


function et_ws_4_wl_start_Callback(hObject, eventdata, handles)
% hObject    handle to et_ws_4_wl_start (see GCBO)
% eventdata  reserved - to be defined in a future version of MATLAB
% handles    structure with handles and user data (see GUIDATA)

% Hints: get(hObject,'String') returns contents of et_ws_4_wl_start as text
%        str2double(get(hObject,'String')) returns contents of et_ws_4_wl_start as a double


% --- Executes during object creation, after setting all properties.
function et_ws_4_wl_start_CreateFcn(hObject, eventdata, handles)
% hObject    handle to et_ws_4_wl_start (see GCBO)
% eventdata  reserved - to be defined in a future version of MATLAB
% handles    empty - handles not created until after all CreateFcns called

% Hint: edit controls usually have a white background on Windows.
%       See ISPC and COMPUTER.
if ispc && isequal(get(hObject,'BackgroundColor'), get(0,'defaultUicontrolBackgroundColor'))
    set(hObject,'BackgroundColor','white');
end


function et_ws_4_wl_end_Callback(hObject, eventdata, handles)
% hObject    handle to et_ws_4_wl_end (see GCBO)
% eventdata  reserved - to be defined in a future version of MATLAB
% handles    structure with handles and user data (see GUIDATA)

% Hints: get(hObject,'String') returns contents of et_ws_4_wl_end as text
%        str2double(get(hObject,'String')) returns contents of et_ws_4_wl_end as a double


% --- Executes during object creation, after setting all properties.
function et_ws_4_wl_end_CreateFcn(hObject, eventdata, handles)
% hObject    handle to et_ws_4_wl_end (see GCBO)
% eventdata  reserved - to be defined in a future version of MATLAB
% handles    empty - handles not created until after all CreateFcns called

% Hint: edit controls usually have a white background on Windows.
%       See ISPC and COMPUTER.
if ispc && isequal(get(hObject,'BackgroundColor'), get(0,'defaultUicontrolBackgroundColor'))
    set(hObject,'BackgroundColor','white');
end


% --- Executes on button press in cb_wave_seg_5.
function cb_wave_seg_5_Callback(hObject, eventdata, handles)
% hObject    handle to cb_wave_seg_5 (see GCBO)
% eventdata  reserved - to be defined in a future version of MATLAB
% handles    structure with handles and user data (see GUIDATA)

% Hint: get(hObject,'Value') returns toggle state of cb_wave_seg_5


function et_ws_5_wl_start_Callback(hObject, eventdata, handles)
% hObject    handle to et_ws_5_wl_start (see GCBO)
% eventdata  reserved - to be defined in a future version of MATLAB
% handles    structure with handles and user data (see GUIDATA)

% Hints: get(hObject,'String') returns contents of et_ws_5_wl_start as text
%        str2double(get(hObject,'String')) returns contents of et_ws_5_wl_start as a double


% --- Executes during object creation, after setting all properties.
function et_ws_5_wl_start_CreateFcn(hObject, eventdata, handles)
% hObject    handle to et_ws_5_wl_start (see GCBO)
% eventdata  reserved - to be defined in a future version of MATLAB
% handles    empty - handles not created until after all CreateFcns called

% Hint: edit controls usually have a white background on Windows.
%       See ISPC and COMPUTER.
if ispc && isequal(get(hObject,'BackgroundColor'), get(0,'defaultUicontrolBackgroundColor'))
    set(hObject,'BackgroundColor','white');
end


function et_ws_5_wl_end_Callback(hObject, eventdata, handles)
% hObject    handle to et_ws_5_wl_end (see GCBO)
% eventdata  reserved - to be defined in a future version of MATLAB
% handles    structure with handles and user data (see GUIDATA)

% Hints: get(hObject,'String') returns contents of et_ws_5_wl_end as text
%        str2double(get(hObject,'String')) returns contents of et_ws_5_wl_end as a double


% --- Executes during object creation, after setting all properties.
function et_ws_5_wl_end_CreateFcn(hObject, eventdata, handles)
% hObject    handle to et_ws_5_wl_end (see GCBO)
% eventdata  reserved - to be defined in a future version of MATLAB
% handles    empty - handles not created until after all CreateFcns called

% Hint: edit controls usually have a white background on Windows.
%       See ISPC and COMPUTER.
if ispc && isequal(get(hObject,'BackgroundColor'), get(0,'defaultUicontrolBackgroundColor'))
    set(hObject,'BackgroundColor','white');
end


% --- Executes on button press in cb_wave_seg_6.
function cb_wave_seg_6_Callback(hObject, eventdata, handles)
% hObject    handle to cb_wave_seg_6 (see GCBO)
% eventdata  reserved - to be defined in a future version of MATLAB
% handles    structure with handles and user data (see GUIDATA)

% Hint: get(hObject,'Value') returns toggle state of cb_wave_seg_6


function et_ws_6_wl_start_Callback(hObject, eventdata, handles)
% hObject    handle to et_ws_6_wl_start (see GCBO)
% eventdata  reserved - to be defined in a future version of MATLAB
% handles    structure with handles and user data (see GUIDATA)

% Hints: get(hObject,'String') returns contents of et_ws_6_wl_start as text
%        str2double(get(hObject,'String')) returns contents of et_ws_6_wl_start as a double


% --- Executes during object creation, after setting all properties.
function et_ws_6_wl_start_CreateFcn(hObject, eventdata, handles)
% hObject    handle to et_ws_6_wl_start (see GCBO)
% eventdata  reserved - to be defined in a future version of MATLAB
% handles    empty - handles not created until after all CreateFcns called

% Hint: edit controls usually have a white background on Windows.
%       See ISPC and COMPUTER.
if ispc && isequal(get(hObject,'BackgroundColor'), get(0,'defaultUicontrolBackgroundColor'))
    set(hObject,'BackgroundColor','white');
end

function et_ws_6_wl_end_Callback(hObject, eventdata, handles)
% hObject    handle to et_ws_6_wl_end (see GCBO)
% eventdata  reserved - to be defined in a future version of MATLAB
% handles    structure with handles and user data (see GUIDATA)

% Hints: get(hObject,'String') returns contents of et_ws_6_wl_end as text
%        str2double(get(hObject,'String')) returns contents of et_ws_6_wl_end as a double


% --- Executes during object creation, after setting all properties.
function et_ws_6_wl_end_CreateFcn(hObject, eventdata, handles)
% hObject    handle to et_ws_6_wl_end (see GCBO)
% eventdata  reserved - to be defined in a future version of MATLAB
% handles    empty - handles not created until after all CreateFcns called

% Hint: edit controls usually have a white background on Windows.
%       See ISPC and COMPUTER.
if ispc && isequal(get(hObject,'BackgroundColor'), get(0,'defaultUicontrolBackgroundColor'))
    set(hObject,'BackgroundColor','white');
end

% --- Executes on button press in cb_wave_seg_7.
function cb_wave_seg_7_Callback(hObject, eventdata, handles)
% hObject    handle to cb_wave_seg_7 (see GCBO)
% eventdata  reserved - to be defined in a future version of MATLAB
% handles    structure with handles and user data (see GUIDATA)

% Hint: get(hObject,'Value') returns toggle state of cb_wave_seg_7


function et_ws_7_wl_start_Callback(hObject, eventdata, handles)
% hObject    handle to et_ws_7_wl_start (see GCBO)
% eventdata  reserved - to be defined in a future version of MATLAB
% handles    structure with handles and user data (see GUIDATA)

% Hints: get(hObject,'String') returns contents of et_ws_7_wl_start as text
%        str2double(get(hObject,'String')) returns contents of et_ws_7_wl_start as a double


% --- Executes during object creation, after setting all properties.
function et_ws_7_wl_start_CreateFcn(hObject, eventdata, handles)
% hObject    handle to et_ws_7_wl_start (see GCBO)
% eventdata  reserved - to be defined in a future version of MATLAB
% handles    empty - handles not created until after all CreateFcns called

% Hint: edit controls usually have a white background on Windows.
%       See ISPC and COMPUTER.
if ispc && isequal(get(hObject,'BackgroundColor'), get(0,'defaultUicontrolBackgroundColor'))
    set(hObject,'BackgroundColor','white');
end


function et_ws_7_wl_end_Callback(hObject, eventdata, handles)
% hObject    handle to et_ws_7_wl_end (see GCBO)
% eventdata  reserved - to be defined in a future version of MATLAB
% handles    structure with handles and user data (see GUIDATA)

% Hints: get(hObject,'String') returns contents of et_ws_7_wl_end as text
%        str2double(get(hObject,'String')) returns contents of et_ws_7_wl_end as a double


% --- Executes during object creation, after setting all properties.
function et_ws_7_wl_end_CreateFcn(hObject, eventdata, handles)
% hObject    handle to et_ws_7_wl_end (see GCBO)
% eventdata  reserved - to be defined in a future version of MATLAB
% handles    empty - handles not created until after all CreateFcns called

% Hint: edit controls usually have a white background on Windows.
%       See ISPC and COMPUTER.
if ispc && isequal(get(hObject,'BackgroundColor'), get(0,'defaultUicontrolBackgroundColor'))
    set(hObject,'BackgroundColor','white');
end


% --- Executes on button press in cb_wave_seg_8.
function cb_wave_seg_8_Callback(hObject, eventdata, handles)
% hObject    handle to cb_wave_seg_8 (see GCBO)
% eventdata  reserved - to be defined in a future version of MATLAB
% handles    structure with handles and user data (see GUIDATA)

% Hint: get(hObject,'Value') returns toggle state of cb_wave_seg_8


function et_ws_8_wl_start_Callback(hObject, eventdata, handles)
% hObject    handle to et_ws_8_wl_start (see GCBO)
% eventdata  reserved - to be defined in a future version of MATLAB
% handles    structure with handles and user data (see GUIDATA)

% Hints: get(hObject,'String') returns contents of et_ws_8_wl_start as text
%        str2double(get(hObject,'String')) returns contents of et_ws_8_wl_start as a double


% --- Executes during object creation, after setting all properties.
function et_ws_8_wl_start_CreateFcn(hObject, eventdata, handles)
% hObject    handle to et_ws_8_wl_start (see GCBO)
% eventdata  reserved - to be defined in a future version of MATLAB
% handles    empty - handles not created until after all CreateFcns called

% Hint: edit controls usually have a white background on Windows.
%       See ISPC and COMPUTER.
if ispc && isequal(get(hObject,'BackgroundColor'), get(0,'defaultUicontrolBackgroundColor'))
    set(hObject,'BackgroundColor','white');
end


function et_ws_8_wl_end_Callback(hObject, eventdata, handles)
% hObject    handle to et_ws_8_wl_end (see GCBO)
% eventdata  reserved - to be defined in a future version of MATLAB
% handles    structure with handles and user data (see GUIDATA)

% Hints: get(hObject,'String') returns contents of et_ws_8_wl_end as text
%        str2double(get(hObject,'String')) returns contents of et_ws_8_wl_end as a double


% --- Executes during object creation, after setting all properties.
function et_ws_8_wl_end_CreateFcn(hObject, eventdata, handles)
% hObject    handle to et_ws_8_wl_end (see GCBO)
% eventdata  reserved - to be defined in a future version of MATLAB
% handles    empty - handles not created until after all CreateFcns called

% Hint: edit controls usually have a white background on Windows.
%       See ISPC and COMPUTER.
if ispc && isequal(get(hObject,'BackgroundColor'), get(0,'defaultUicontrolBackgroundColor'))
    set(hObject,'BackgroundColor','white');
end


% --- Executes on button press in cb_wave_seg_9.
function cb_wave_seg_9_Callback(hObject, eventdata, handles)
% hObject    handle to cb_wave_seg_9 (see GCBO)
% eventdata  reserved - to be defined in a future version of MATLAB
% handles    structure with handles and user data (see GUIDATA)

% Hint: get(hObject,'Value') returns toggle state of cb_wave_seg_9


function et_ws_9_wl_start_Callback(hObject, eventdata, handles)
% hObject    handle to et_ws_9_wl_start (see GCBO)
% eventdata  reserved - to be defined in a future version of MATLAB
% handles    structure with handles and user data (see GUIDATA)

% Hints: get(hObject,'String') returns contents of et_ws_9_wl_start as text
%        str2double(get(hObject,'String')) returns contents of et_ws_9_wl_start as a double


% --- Executes during object creation, after setting all properties.
function et_ws_9_wl_start_CreateFcn(hObject, eventdata, handles)
% hObject    handle to et_ws_9_wl_start (see GCBO)
% eventdata  reserved - to be defined in a future version of MATLAB
% handles    empty - handles not created until after all CreateFcns called

% Hint: edit controls usually have a white background on Windows.
%       See ISPC and COMPUTER.
if ispc && isequal(get(hObject,'BackgroundColor'), get(0,'defaultUicontrolBackgroundColor'))
    set(hObject,'BackgroundColor','white');
end


function et_ws_9_wl_end_Callback(hObject, eventdata, handles)
% hObject    handle to et_ws_9_wl_end (see GCBO)
% eventdata  reserved - to be defined in a future version of MATLAB
% handles    structure with handles and user data (see GUIDATA)

% Hints: get(hObject,'String') returns contents of et_ws_9_wl_end as text
%        str2double(get(hObject,'String')) returns contents of et_ws_9_wl_end as a double


% --- Executes during object creation, after setting all properties.
function et_ws_9_wl_end_CreateFcn(hObject, eventdata, handles)
% hObject    handle to et_ws_9_wl_end (see GCBO)
% eventdata  reserved - to be defined in a future version of MATLAB
% handles    empty - handles not created until after all CreateFcns called

% Hint: edit controls usually have a white background on Windows.
%       See ISPC and COMPUTER.
if ispc && isequal(get(hObject,'BackgroundColor'), get(0,'defaultUicontrolBackgroundColor'))
    set(hObject,'BackgroundColor','white');
end


% --- Executes on button press in cb_wave_seg_10.
function cb_wave_seg_10_Callback(hObject, eventdata, handles)
% hObject    handle to cb_wave_seg_10 (see GCBO)
% eventdata  reserved - to be defined in a future version of MATLAB
% handles    structure with handles and user data (see GUIDATA)

% Hint: get(hObject,'Value') returns toggle state of cb_wave_seg_10


function et_ws_10_wl_start_Callback(hObject, eventdata, handles)
% hObject    handle to et_ws_10_wl_start (see GCBO)
% eventdata  reserved - to be defined in a future version of MATLAB
% handles    structure with handles and user data (see GUIDATA)

% Hints: get(hObject,'String') returns contents of et_ws_10_wl_start as text
%        str2double(get(hObject,'String')) returns contents of et_ws_10_wl_start as a double


% --- Executes during object creation, after setting all properties.
function et_ws_10_wl_start_CreateFcn(hObject, eventdata, handles)
% hObject    handle to et_ws_10_wl_start (see GCBO)
% eventdata  reserved - to be defined in a future version of MATLAB
% handles    empty - handles not created until after all CreateFcns called

% Hint: edit controls usually have a white background on Windows.
%       See ISPC and COMPUTER.
if ispc && isequal(get(hObject,'BackgroundColor'), get(0,'defaultUicontrolBackgroundColor'))
    set(hObject,'BackgroundColor','white');
end


function et_ws_10_wl_end_Callback(hObject, eventdata, handles)
% hObject    handle to et_ws_10_wl_end (see GCBO)
% eventdata  reserved - to be defined in a future version of MATLAB
% handles    structure with handles and user data (see GUIDATA)

% Hints: get(hObject,'String') returns contents of et_ws_10_wl_end as text
%        str2double(get(hObject,'String')) returns contents of et_ws_10_wl_end as a double


% --- Executes during object creation, after setting all properties.
function et_ws_10_wl_end_CreateFcn(hObject, eventdata, handles)
% hObject    handle to et_ws_10_wl_end (see GCBO)
% eventdata  reserved - to be defined in a future version of MATLAB
% handles    empty - handles not created until after all CreateFcns called

% Hint: edit controls usually have a white background on Windows.
%       See ISPC and COMPUTER.
if ispc && isequal(get(hObject,'BackgroundColor'), get(0,'defaultUicontrolBackgroundColor'))
    set(hObject,'BackgroundColor','white');
end


function et_ws_1_percentage_Callback(hObject, eventdata, handles)
% hObject    handle to et_ws_1_percentage (see GCBO)
% eventdata  reserved - to be defined in a future version of MATLAB
% handles    structure with handles and user data (see GUIDATA)

% Hints: get(hObject,'String') returns contents of et_ws_1_percentage as text
%        str2double(get(hObject,'String')) returns contents of et_ws_1_percentage as a double


% --- Executes during object creation, after setting all properties.
function et_ws_1_percentage_CreateFcn(hObject, eventdata, handles)
% hObject    handle to et_ws_1_percentage (see GCBO)
% eventdata  reserved - to be defined in a future version of MATLAB
% handles    empty - handles not created until after all CreateFcns called

% Hint: edit controls usually have a white background on Windows.
%       See ISPC and COMPUTER.
if ispc && isequal(get(hObject,'BackgroundColor'), get(0,'defaultUicontrolBackgroundColor'))
    set(hObject,'BackgroundColor','white');
end


function et_ws_2_percentage_Callback(hObject, eventdata, handles)
% hObject    handle to et_ws_2_percentage (see GCBO)
% eventdata  reserved - to be defined in a future version of MATLAB
% handles    structure with handles and user data (see GUIDATA)

% Hints: get(hObject,'String') returns contents of et_ws_2_percentage as text
%        str2double(get(hObject,'String')) returns contents of et_ws_2_percentage as a double


% --- Executes during object creation, after setting all properties.
function et_ws_2_percentage_CreateFcn(hObject, eventdata, handles)
% hObject    handle to et_ws_2_percentage (see GCBO)
% eventdata  reserved - to be defined in a future version of MATLAB
% handles    empty - handles not created until after all CreateFcns called

% Hint: edit controls usually have a white background on Windows.
%       See ISPC and COMPUTER.
if ispc && isequal(get(hObject,'BackgroundColor'), get(0,'defaultUicontrolBackgroundColor'))
    set(hObject,'BackgroundColor','white');
end


function et_ws_3_percentage_Callback(hObject, eventdata, handles)
% hObject    handle to et_ws_3_percentage (see GCBO)
% eventdata  reserved - to be defined in a future version of MATLAB
% handles    structure with handles and user data (see GUIDATA)

% Hints: get(hObject,'String') returns contents of et_ws_3_percentage as text
%        str2double(get(hObject,'String')) returns contents of et_ws_3_percentage as a double


% --- Executes during object creation, after setting all properties.
function et_ws_3_percentage_CreateFcn(hObject, eventdata, handles)
% hObject    handle to et_ws_3_percentage (see GCBO)
% eventdata  reserved - to be defined in a future version of MATLAB
% handles    empty - handles not created until after all CreateFcns called

% Hint: edit controls usually have a white background on Windows.
%       See ISPC and COMPUTER.
if ispc && isequal(get(hObject,'BackgroundColor'), get(0,'defaultUicontrolBackgroundColor'))
    set(hObject,'BackgroundColor','white');
end


function et_ws_4_percentage_Callback(hObject, eventdata, handles)
% hObject    handle to et_ws_4_percentage (see GCBO)
% eventdata  reserved - to be defined in a future version of MATLAB
% handles    structure with handles and user data (see GUIDATA)

% Hints: get(hObject,'String') returns contents of et_ws_4_percentage as text
%        str2double(get(hObject,'String')) returns contents of et_ws_4_percentage as a double


% --- Executes during object creation, after setting all properties.
function et_ws_4_percentage_CreateFcn(hObject, eventdata, handles)
% hObject    handle to et_ws_4_percentage (see GCBO)
% eventdata  reserved - to be defined in a future version of MATLAB
% handles    empty - handles not created until after all CreateFcns called

% Hint: edit controls usually have a white background on Windows.
%       See ISPC and COMPUTER.
if ispc && isequal(get(hObject,'BackgroundColor'), get(0,'defaultUicontrolBackgroundColor'))
    set(hObject,'BackgroundColor','white');
end


function et_ws_5_percentage_Callback(hObject, eventdata, handles)
% hObject    handle to et_ws_5_percentage (see GCBO)
% eventdata  reserved - to be defined in a future version of MATLAB
% handles    structure with handles and user data (see GUIDATA)

% Hints: get(hObject,'String') returns contents of et_ws_5_percentage as text
%        str2double(get(hObject,'String')) returns contents of et_ws_5_percentage as a double


% --- Executes during object creation, after setting all properties.
function et_ws_5_percentage_CreateFcn(hObject, eventdata, handles)
% hObject    handle to et_ws_5_percentage (see GCBO)
% eventdata  reserved - to be defined in a future version of MATLAB
% handles    empty - handles not created until after all CreateFcns called

% Hint: edit controls usually have a white background on Windows.
%       See ISPC and COMPUTER.
if ispc && isequal(get(hObject,'BackgroundColor'), get(0,'defaultUicontrolBackgroundColor'))
    set(hObject,'BackgroundColor','white');
end


function et_ws_6_percentage_Callback(hObject, eventdata, handles)
% hObject    handle to et_ws_6_percentage (see GCBO)
% eventdata  reserved - to be defined in a future version of MATLAB
% handles    structure with handles and user data (see GUIDATA)

% Hints: get(hObject,'String') returns contents of et_ws_6_percentage as text
%        str2double(get(hObject,'String')) returns contents of et_ws_6_percentage as a double


% --- Executes during object creation, after setting all properties.
function et_ws_6_percentage_CreateFcn(hObject, eventdata, handles)
% hObject    handle to et_ws_6_percentage (see GCBO)
% eventdata  reserved - to be defined in a future version of MATLAB
% handles    empty - handles not created until after all CreateFcns called

% Hint: edit controls usually have a white background on Windows.
%       See ISPC and COMPUTER.
if ispc && isequal(get(hObject,'BackgroundColor'), get(0,'defaultUicontrolBackgroundColor'))
    set(hObject,'BackgroundColor','white');
end


function et_ws_7_percentage_Callback(hObject, eventdata, handles)
% hObject    handle to et_ws_7_percentage (see GCBO)
% eventdata  reserved - to be defined in a future version of MATLAB
% handles    structure with handles and user data (see GUIDATA)

% Hints: get(hObject,'String') returns contents of et_ws_7_percentage as text
%        str2double(get(hObject,'String')) returns contents of et_ws_7_percentage as a double


% --- Executes during object creation, after setting all properties.
function et_ws_7_percentage_CreateFcn(hObject, eventdata, handles)
% hObject    handle to et_ws_7_percentage (see GCBO)
% eventdata  reserved - to be defined in a future version of MATLAB
% handles    empty - handles not created until after all CreateFcns called

% Hint: edit controls usually have a white background on Windows.
%       See ISPC and COMPUTER.
if ispc && isequal(get(hObject,'BackgroundColor'), get(0,'defaultUicontrolBackgroundColor'))
    set(hObject,'BackgroundColor','white');
end


function et_ws_8_percentage_Callback(hObject, eventdata, handles)
% hObject    handle to et_ws_8_percentage (see GCBO)
% eventdata  reserved - to be defined in a future version of MATLAB
% handles    structure with handles and user data (see GUIDATA)

% Hints: get(hObject,'String') returns contents of et_ws_8_percentage as text
%        str2double(get(hObject,'String')) returns contents of et_ws_8_percentage as a double


% --- Executes during object creation, after setting all properties.
function et_ws_8_percentage_CreateFcn(hObject, eventdata, handles)
% hObject    handle to et_ws_8_percentage (see GCBO)
% eventdata  reserved - to be defined in a future version of MATLAB
% handles    empty - handles not created until after all CreateFcns called

% Hint: edit controls usually have a white background on Windows.
%       See ISPC and COMPUTER.
if ispc && isequal(get(hObject,'BackgroundColor'), get(0,'defaultUicontrolBackgroundColor'))
    set(hObject,'BackgroundColor','white');
end


function et_ws_9_percentage_Callback(hObject, eventdata, handles)
% hObject    handle to et_ws_9_percentage (see GCBO)
% eventdata  reserved - to be defined in a future version of MATLAB
% handles    structure with handles and user data (see GUIDATA)

% Hints: get(hObject,'String') returns contents of et_ws_9_percentage as text
%        str2double(get(hObject,'String')) returns contents of et_ws_9_percentage as a double


% --- Executes during object creation, after setting all properties.
function et_ws_9_percentage_CreateFcn(hObject, eventdata, handles)
% hObject    handle to et_ws_9_percentage (see GCBO)
% eventdata  reserved - to be defined in a future version of MATLAB
% handles    empty - handles not created until after all CreateFcns called

% Hint: edit controls usually have a white background on Windows.
%       See ISPC and COMPUTER.
if ispc && isequal(get(hObject,'BackgroundColor'), get(0,'defaultUicontrolBackgroundColor'))
    set(hObject,'BackgroundColor','white');
end


function et_ws_10_percentage_Callback(hObject, eventdata, handles)
% hObject    handle to et_ws_10_percentage (see GCBO)
% eventdata  reserved - to be defined in a future version of MATLAB
% handles    structure with handles and user data (see GUIDATA)

% Hints: get(hObject,'String') returns contents of et_ws_10_percentage as text
%        str2double(get(hObject,'String')) returns contents of et_ws_10_percentage as a double


% --- Executes during object creation, after setting all properties.
function et_ws_10_percentage_CreateFcn(hObject, eventdata, handles)
% hObject    handle to et_ws_10_percentage (see GCBO)
% eventdata  reserved - to be defined in a future version of MATLAB
% handles    empty - handles not created until after all CreateFcns called

% Hint: edit controls usually have a white background on Windows.
%       See ISPC and COMPUTER.
if ispc && isequal(get(hObject,'BackgroundColor'), get(0,'defaultUicontrolBackgroundColor'))
    set(hObject,'BackgroundColor','white');
end


function et_ws_1_wsize_Callback(hObject, eventdata, handles)
% hObject    handle to et_ws_1_wsize (see GCBO)
% eventdata  reserved - to be defined in a future version of MATLAB
% handles    structure with handles and user data (see GUIDATA)

% Hints: get(hObject,'String') returns contents of et_ws_1_wsize as text
%        str2double(get(hObject,'String')) returns contents of et_ws_1_wsize as a double


% --- Executes during object creation, after setting all properties.
function et_ws_1_wsize_CreateFcn(hObject, eventdata, handles)
% hObject    handle to et_ws_1_wsize (see GCBO)
% eventdata  reserved - to be defined in a future version of MATLAB
% handles    empty - handles not created until after all CreateFcns called

% Hint: edit controls usually have a white background on Windows.
%       See ISPC and COMPUTER.
if ispc && isequal(get(hObject,'BackgroundColor'), get(0,'defaultUicontrolBackgroundColor'))
    set(hObject,'BackgroundColor','white');
end


function et_ws_2_wsize_Callback(hObject, eventdata, handles)
% hObject    handle to et_ws_2_wsize (see GCBO)
% eventdata  reserved - to be defined in a future version of MATLAB
% handles    structure with handles and user data (see GUIDATA)

% Hints: get(hObject,'String') returns contents of et_ws_2_wsize as text
%        str2double(get(hObject,'String')) returns contents of et_ws_2_wsize as a double


% --- Executes during object creation, after setting all properties.
function et_ws_2_wsize_CreateFcn(hObject, eventdata, handles)
% hObject    handle to et_ws_2_wsize (see GCBO)
% eventdata  reserved - to be defined in a future version of MATLAB
% handles    empty - handles not created until after all CreateFcns called

% Hint: edit controls usually have a white background on Windows.
%       See ISPC and COMPUTER.
if ispc && isequal(get(hObject,'BackgroundColor'), get(0,'defaultUicontrolBackgroundColor'))
    set(hObject,'BackgroundColor','white');
end


function et_ws_3_wsize_Callback(hObject, eventdata, handles)
% hObject    handle to et_ws_3_wsize (see GCBO)
% eventdata  reserved - to be defined in a future version of MATLAB
% handles    structure with handles and user data (see GUIDATA)

% Hints: get(hObject,'String') returns contents of et_ws_3_wsize as text
%        str2double(get(hObject,'String')) returns contents of et_ws_3_wsize as a double


% --- Executes during object creation, after setting all properties.
function et_ws_3_wsize_CreateFcn(hObject, eventdata, handles)
% hObject    handle to et_ws_3_wsize (see GCBO)
% eventdata  reserved - to be defined in a future version of MATLAB
% handles    empty - handles not created until after all CreateFcns called

% Hint: edit controls usually have a white background on Windows.
%       See ISPC and COMPUTER.
if ispc && isequal(get(hObject,'BackgroundColor'), get(0,'defaultUicontrolBackgroundColor'))
    set(hObject,'BackgroundColor','white');
end


function et_ws_4_wsize_Callback(hObject, eventdata, handles)
% hObject    handle to et_ws_4_wsize (see GCBO)
% eventdata  reserved - to be defined in a future version of MATLAB
% handles    structure with handles and user data (see GUIDATA)

% Hints: get(hObject,'String') returns contents of et_ws_4_wsize as text
%        str2double(get(hObject,'String')) returns contents of et_ws_4_wsize as a double


% --- Executes during object creation, after setting all properties.
function et_ws_4_wsize_CreateFcn(hObject, eventdata, handles)
% hObject    handle to et_ws_4_wsize (see GCBO)
% eventdata  reserved - to be defined in a future version of MATLAB
% handles    empty - handles not created until after all CreateFcns called

% Hint: edit controls usually have a white background on Windows.
%       See ISPC and COMPUTER.
if ispc && isequal(get(hObject,'BackgroundColor'), get(0,'defaultUicontrolBackgroundColor'))
    set(hObject,'BackgroundColor','white');
end


function et_ws_5_wsize_Callback(hObject, eventdata, handles)
% hObject    handle to et_ws_5_wsize (see GCBO)
% eventdata  reserved - to be defined in a future version of MATLAB
% handles    structure with handles and user data (see GUIDATA)

% Hints: get(hObject,'String') returns contents of et_ws_5_wsize as text
%        str2double(get(hObject,'String')) returns contents of et_ws_5_wsize as a double


% --- Executes during object creation, after setting all properties.
function et_ws_5_wsize_CreateFcn(hObject, eventdata, handles)
% hObject    handle to et_ws_5_wsize (see GCBO)
% eventdata  reserved - to be defined in a future version of MATLAB
% handles    empty - handles not created until after all CreateFcns called

% Hint: edit controls usually have a white background on Windows.
%       See ISPC and COMPUTER.
if ispc && isequal(get(hObject,'BackgroundColor'), get(0,'defaultUicontrolBackgroundColor'))
    set(hObject,'BackgroundColor','white');
end


function et_ws_6_wsize_Callback(hObject, eventdata, handles)
% hObject    handle to et_ws_6_wsize (see GCBO)
% eventdata  reserved - to be defined in a future version of MATLAB
% handles    structure with handles and user data (see GUIDATA)

% Hints: get(hObject,'String') returns contents of et_ws_6_wsize as text
%        str2double(get(hObject,'String')) returns contents of et_ws_6_wsize as a double


% --- Executes during object creation, after setting all properties.
function et_ws_6_wsize_CreateFcn(hObject, eventdata, handles)
% hObject    handle to et_ws_6_wsize (see GCBO)
% eventdata  reserved - to be defined in a future version of MATLAB
% handles    empty - handles not created until after all CreateFcns called

% Hint: edit controls usually have a white background on Windows.
%       See ISPC and COMPUTER.
if ispc && isequal(get(hObject,'BackgroundColor'), get(0,'defaultUicontrolBackgroundColor'))
    set(hObject,'BackgroundColor','white');
end


function et_ws_7_wsize_Callback(hObject, eventdata, handles)
% hObject    handle to et_ws_7_wsize (see GCBO)
% eventdata  reserved - to be defined in a future version of MATLAB
% handles    structure with handles and user data (see GUIDATA)

% Hints: get(hObject,'String') returns contents of et_ws_7_wsize as text
%        str2double(get(hObject,'String')) returns contents of et_ws_7_wsize as a double


% --- Executes during object creation, after setting all properties.
function et_ws_7_wsize_CreateFcn(hObject, eventdata, handles)
% hObject    handle to et_ws_7_wsize (see GCBO)
% eventdata  reserved - to be defined in a future version of MATLAB
% handles    empty - handles not created until after all CreateFcns called

% Hint: edit controls usually have a white background on Windows.
%       See ISPC and COMPUTER.
if ispc && isequal(get(hObject,'BackgroundColor'), get(0,'defaultUicontrolBackgroundColor'))
    set(hObject,'BackgroundColor','white');
end


function et_ws_8_wsize_Callback(hObject, eventdata, handles)
% hObject    handle to et_ws_8_wsize (see GCBO)
% eventdata  reserved - to be defined in a future version of MATLAB
% handles    structure with handles and user data (see GUIDATA)

% Hints: get(hObject,'String') returns contents of et_ws_8_wsize as text
%        str2double(get(hObject,'String')) returns contents of et_ws_8_wsize as a double


% --- Executes during object creation, after setting all properties.
function et_ws_8_wsize_CreateFcn(hObject, eventdata, handles)
% hObject    handle to et_ws_8_wsize (see GCBO)
% eventdata  reserved - to be defined in a future version of MATLAB
% handles    empty - handles not created until after all CreateFcns called

% Hint: edit controls usually have a white background on Windows.
%       See ISPC and COMPUTER.
if ispc && isequal(get(hObject,'BackgroundColor'), get(0,'defaultUicontrolBackgroundColor'))
    set(hObject,'BackgroundColor','white');
end


function et_ws_9_wsize_Callback(hObject, eventdata, handles)
% hObject    handle to et_ws_9_wsize (see GCBO)
% eventdata  reserved - to be defined in a future version of MATLAB
% handles    structure with handles and user data (see GUIDATA)

% Hints: get(hObject,'String') returns contents of et_ws_9_wsize as text
%        str2double(get(hObject,'String')) returns contents of et_ws_9_wsize as a double


% --- Executes during object creation, after setting all properties.
function et_ws_9_wsize_CreateFcn(hObject, eventdata, handles)
% hObject    handle to et_ws_9_wsize (see GCBO)
% eventdata  reserved - to be defined in a future version of MATLAB
% handles    empty - handles not created until after all CreateFcns called

% Hint: edit controls usually have a white background on Windows.
%       See ISPC and COMPUTER.
if ispc && isequal(get(hObject,'BackgroundColor'), get(0,'defaultUicontrolBackgroundColor'))
    set(hObject,'BackgroundColor','white');
end

function et_ws_10_wsize_Callback(hObject, eventdata, handles)
% hObject    handle to et_ws_10_wsize (see GCBO)
% eventdata  reserved - to be defined in a future version of MATLAB
% handles    structure with handles and user data (see GUIDATA)

% Hints: get(hObject,'String') returns contents of et_ws_10_wsize as text
%        str2double(get(hObject,'String')) returns contents of et_ws_10_wsize as a double


% --- Executes during object creation, after setting all properties.
function et_ws_10_wsize_CreateFcn(hObject, eventdata, handles)
% hObject    handle to et_ws_10_wsize (see GCBO)
% eventdata  reserved - to be defined in a future version of MATLAB
% handles    empty - handles not created until after all CreateFcns called

% Hint: edit controls usually have a white background on Windows.
%       See ISPC and COMPUTER.
if ispc && isequal(get(hObject,'BackgroundColor'), get(0,'defaultUicontrolBackgroundColor'))
    set(hObject,'BackgroundColor','white');
end


% --- Executes on button press in pb_run_from_original_data.
function pb_run_from_original_data_Callback(hObject, eventdata, handles)
% hObject    handle to pb_run_from_original_data (see GCBO)
% eventdata  reserved - to be defined in a future version of MATLAB
% handles    structure with handles and user data (see GUIDATA)
update_log(handles,'Making Wavelength Filters');
restoreVars();
all_buttons_enable_off();
DATA = evalin('base','DATARAW');
DATARAWSize = size(DATA);
TotalSubShoots = DATARAWSize(1);
WaveName = evalin('base','WaveName');
WavelengthsNumber = DATARAWSize(2);

CutZone = nan(TotalSubShoots,WavelengthsNumber);
FinalCutZone = nan(1,WavelengthsNumber);
assignin('base', 'AllCut', FinalCutZone);
assignin('base', 'SubShootCut', CutZone);

almost_one = 0;
check = get(handles.cb_wave_seg_1,'Value');
if(check == 1)
    limit = str2double(get(handles.et_ws_1_percentage,'String')) / 100;
    cuttingTolerantCount = str2double(get(handles.et_ws_1_wsize,'String'));
    inf = str2double(get(handles.et_ws_1_wl_start,'String'));
    sup = str2double(get(handles.et_ws_1_wl_end,'String'));

    checkDataConsistencyBySubshootBetween(DATA, limit, cuttingTolerantCount, inf, sup);
    update_log(handles,'Wavelength Filer 1 DONE');
    almost_one = 1;
end

check = get(handles.cb_wave_seg_2,'Value');
if(check == 1)
    limit = str2double(get(handles.et_ws_2_percentage,'String')) / 100;
    cuttingTolerantCount = str2double(get(handles.et_ws_2_wsize,'String'));
    inf = str2double(get(handles.et_ws_2_wl_start,'String'));
    sup = str2double(get(handles.et_ws_2_wl_end,'String'));

    checkDataConsistencyBySubshootBetween(DATA, limit, cuttingTolerantCount, inf, sup);
    update_log(handles,'Wavelength Filer 2 DONE');
    almost_one = 1;
end

check = get(handles.cb_wave_seg_3,'Value');
if(check == 1)
    limit = str2double(get(handles.et_ws_3_percentage,'String')) / 100;
    cuttingTolerantCount = str2double(get(handles.et_ws_3_wsize,'String'));
    inf = str2double(get(handles.et_ws_3_wl_start,'String'));
    sup = str2double(get(handles.et_ws_3_wl_end,'String'));

    checkDataConsistencyBySubshootBetween(DATA, limit, cuttingTolerantCount, inf, sup);
    update_log(handles,'Wavelength Filer 3 DONE');
    almost_one = 1;
end

check = get(handles.cb_wave_seg_4,'Value');
if(check == 1)
    limit = str2double(get(handles.et_ws_4_percentage,'String')) / 100;
    cuttingTolerantCount = str2double(get(handles.et_ws_4_wsize,'String'));
    inf = str2double(get(handles.et_ws_4_wl_start,'String'));
    sup = str2double(get(handles.et_ws_4_wl_end,'String'));

    checkDataConsistencyBySubshootBetween(DATA, limit, cuttingTolerantCount, inf, sup);
    update_log(handles,'Wavelength Filer 4 DONE');
    almost_one = 1;
end

check = get(handles.cb_wave_seg_5,'Value');
if(check == 1)
    limit = str2double(get(handles.et_ws_5_percentage,'String')) / 100;
    cuttingTolerantCount = str2double(get(handles.et_ws_5_wsize,'String'));
    inf = str2double(get(handles.et_ws_5_wl_start,'String'));
    sup = str2double(get(handles.et_ws_5_wl_end,'String'));

    checkDataConsistencyBySubshootBetween(DATA, limit, cuttingTolerantCount, inf, sup);
    update_log(handles,'Wavelength Filer 5 DONE');
    almost_one = 1;
end

check = get(handles.cb_wave_seg_6,'Value');
if(check == 1)
    limit = str2double(get(handles.et_ws_6_percentage,'String')) / 100;
    cuttingTolerantCount = str2double(get(handles.et_ws_6_wsize,'String'));
    inf = str2double(get(handles.et_ws_6_wl_start,'String'));
    sup = str2double(get(handles.et_ws_6_wl_end,'String'));

    checkDataConsistencyBySubshootBetween(DATA, limit, cuttingTolerantCount, inf, sup);
    update_log(handles,'Wavelength Filer 6 DONE');
    almost_one = 1;
end

check = get(handles.cb_wave_seg_7,'Value');
if(check == 1)
    limit = str2double(get(handles.et_ws_7_percentage,'String')) / 100;
    cuttingTolerantCount = str2double(get(handles.et_ws_7_wsize,'String'));
    inf = str2double(get(handles.et_ws_7_wl_start,'String'));
    sup = str2double(get(handles.et_ws_7_wl_end,'String'));

    checkDataConsistencyBySubshootBetween(DATA, limit, cuttingTolerantCount, inf, sup);
    update_log(handles,'Wavelength Filer 7 DONE');
    almost_one = 1;
end

check = get(handles.cb_wave_seg_8,'Value');
if(check == 1)
    limit = str2double(get(handles.et_ws_8_percentage,'String')) / 100;
    cuttingTolerantCount = str2double(get(handles.et_ws_8_wsize,'String'));
    inf = str2double(get(handles.et_ws_8_wl_start,'String'));
    sup = str2double(get(handles.et_ws_8_wl_end,'String'));

    checkDataConsistencyBySubshootBetween(DATA, limit, cuttingTolerantCount, inf, sup);
    update_log(handles,'Wavelength Filer 8 DONE');
    almost_one = 1;
end

check = get(handles.cb_wave_seg_9,'Value');
if(check == 1)
    limit = str2double(get(handles.et_ws_9_percentage,'String')) / 100;
    cuttingTolerantCount = str2double(get(handles.et_ws_9_wsize,'String'));
    inf = str2double(get(handles.et_ws_9_wl_start,'String'));
    sup = str2double(get(handles.et_ws_9_wl_end,'String'));

    checkDataConsistencyBySubshootBetween(DATA, limit, cuttingTolerantCount, inf, sup);
    update_log(handles,'Wavelength Filer 9 DONE');
    almost_one = 1;
end

check = get(handles.cb_wave_seg_10,'Value');
if(check == 1)
    limit = str2double(get(handles.et_ws_10_percentage,'String')) / 100;
    cuttingTolerantCount = str2double(get(handles.et_ws_10_wsize,'String'));
    inf = str2double(get(handles.et_ws_10_wl_start,'String'));
    sup = str2double(get(handles.et_ws_10_wl_end,'String'));

    checkDataConsistencyBySubshootBetween(DATA, limit, cuttingTolerantCount, inf, sup);
    update_log(handles,'Wavelength Filer 10 DONE');
    almost_one = 1;
end

if(almost_one == 1)
    CutZone = evalin('base','SubShootCut');
    FinalCutZone = evalin('base','AllCut');
    cla(handles.main_graph);
    hold on
    
    for i=1 : TotalSubShoots
        plot(handles.main_graph,WaveName, DATA(i,:), 'b')
    end
    
    for i=1 : TotalSubShoots
        plot(handles.main_graph,WaveName, CutZone(i,:), 'r+');
    end
    plot(handles.main_graph,WaveName, FinalCutZone(1,:), 'kx');
    
    hold off
else
    update_log(handles,'You must select almost one Wavelenght Segment');
end
all_buttons_enable_on();

% --- Executes on button press in pb_run_from_current_data.
function pb_run_from_current_data_Callback(hObject, eventdata, handles)
% hObject    handle to pb_run_from_current_data (see GCBO)
% eventdata  reserved - to be defined in a future version of MATLAB
% handles    structure with handles and user data (see GUIDATA)
all_buttons_enable_off();
update_log(handles,'Making Wavelength Filters');
DATA = evalin('base','DATARAW');
DATARAWSize = size(DATA);
TotalSubShoots = DATARAWSize(1);
WaveName = evalin('base','WaveName');
WavelengthsNumber = DATARAWSize(2);

almost_one = 0;
check = get(handles.cb_wave_seg_1,'Value');
if(check == 1)
    limit = str2double(get(handles.et_ws_1_percentage,'String')) / 100;
    cuttingTolerantCount = str2double(get(handles.et_ws_1_wsize,'String'));
    inf = str2double(get(handles.et_ws_1_wl_start,'String'));
    sup = str2double(get(handles.et_ws_1_wl_end,'String'));

    checkDataConsistencyBySubshootBetween(DATA, limit, cuttingTolerantCount, inf, sup);
    update_log(handles,'Wavelength Filer 1 DONE');
    almost_one = 1;
end

check = get(handles.cb_wave_seg_2,'Value');
if(check == 1)
    limit = str2double(get(handles.et_ws_2_percentage,'String')) / 100;
    cuttingTolerantCount = str2double(get(handles.et_ws_2_wsize,'String'));
    inf = str2double(get(handles.et_ws_2_wl_start,'String'));
    sup = str2double(get(handles.et_ws_2_wl_end,'String'));

    checkDataConsistencyBySubshootBetween(DATA, limit, cuttingTolerantCount, inf, sup);
    update_log(handles,'Wavelength Filer 2 DONE');
    almost_one = 1;
end

check = get(handles.cb_wave_seg_3,'Value');
if(check == 1)
    limit = str2double(get(handles.et_ws_3_percentage,'String')) / 100;
    cuttingTolerantCount = str2double(get(handles.et_ws_3_wsize,'String'));
    inf = str2double(get(handles.et_ws_3_wl_start,'String'));
    sup = str2double(get(handles.et_ws_3_wl_end,'String'));

    checkDataConsistencyBySubshootBetween(DATA, limit, cuttingTolerantCount, inf, sup);
    update_log(handles,'Wavelength Filer 3 DONE');
    almost_one = 1;
end

check = get(handles.cb_wave_seg_4,'Value');
if(check == 1)
    limit = str2double(get(handles.et_ws_4_percentage,'String')) / 100;
    cuttingTolerantCount = str2double(get(handles.et_ws_4_wsize,'String'));
    inf = str2double(get(handles.et_ws_4_wl_start,'String'));
    sup = str2double(get(handles.et_ws_4_wl_end,'String'));

    checkDataConsistencyBySubshootBetween(DATA, limit, cuttingTolerantCount, inf, sup);
    update_log(handles,'Wavelength Filer 4 DONE');
    almost_one = 1;
end

check = get(handles.cb_wave_seg_5,'Value');
if(check == 1)
    limit = str2double(get(handles.et_ws_5_percentage,'String')) / 100;
    cuttingTolerantCount = str2double(get(handles.et_ws_5_wsize,'String'));
    inf = str2double(get(handles.et_ws_5_wl_start,'String'));
    sup = str2double(get(handles.et_ws_5_wl_end,'String'));

    checkDataConsistencyBySubshootBetween(DATA, limit, cuttingTolerantCount, inf, sup);
    update_log(handles,'Wavelength Filer 5 DONE');
    almost_one = 1;
end

check = get(handles.cb_wave_seg_6,'Value');
if(check == 1)
    limit = str2double(get(handles.et_ws_6_percentage,'String')) / 100;
    cuttingTolerantCount = str2double(get(handles.et_ws_6_wsize,'String'));
    inf = str2double(get(handles.et_ws_6_wl_start,'String'));
    sup = str2double(get(handles.et_ws_6_wl_end,'String'));

    checkDataConsistencyBySubshootBetween(DATA, limit, cuttingTolerantCount, inf, sup);
    update_log(handles,'Wavelength Filer 6 DONE');
    almost_one = 1;
end

check = get(handles.cb_wave_seg_7,'Value');
if(check == 1)
    limit = str2double(get(handles.et_ws_7_percentage,'String')) / 100;
    cuttingTolerantCount = str2double(get(handles.et_ws_7_wsize,'String'));
    inf = str2double(get(handles.et_ws_7_wl_start,'String'));
    sup = str2double(get(handles.et_ws_7_wl_end,'String'));

    checkDataConsistencyBySubshootBetween(DATA, limit, cuttingTolerantCount, inf, sup);
    update_log(handles,'Wavelength Filer 7 DONE');
    almost_one = 1;
end

check = get(handles.cb_wave_seg_8,'Value');
if(check == 1)
    limit = str2double(get(handles.et_ws_8_percentage,'String')) / 100;
    cuttingTolerantCount = str2double(get(handles.et_ws_8_wsize,'String'));
    inf = str2double(get(handles.et_ws_8_wl_start,'String'));
    sup = str2double(get(handles.et_ws_8_wl_end,'String'));

    checkDataConsistencyBySubshootBetween(DATA, limit, cuttingTolerantCount, inf, sup);
    update_log(handles,'Wavelength Filer 8 DONE');
    almost_one = 1;
end

check = get(handles.cb_wave_seg_9,'Value');
if(check == 1)
    limit = str2double(get(handles.et_ws_9_percentage,'String')) / 100;
    cuttingTolerantCount = str2double(get(handles.et_ws_9_wsize,'String'));
    inf = str2double(get(handles.et_ws_9_wl_start,'String'));
    sup = str2double(get(handles.et_ws_9_wl_end,'String'));

    checkDataConsistencyBySubshootBetween(DATA, limit, cuttingTolerantCount, inf, sup);
    update_log(handles,'Wavelength Filer 9 DONE');
    almost_one = 1;
end

check = get(handles.cb_wave_seg_10,'Value');
if(check == 1)
    limit = str2double(get(handles.et_ws_10_percentage,'String')) / 100;
    cuttingTolerantCount = str2double(get(handles.et_ws_10_wsize,'String'));
    inf = str2double(get(handles.et_ws_10_wl_start,'String'));
    sup = str2double(get(handles.et_ws_10_wl_end,'String'));

    checkDataConsistencyBySubshootBetween(DATA, limit, cuttingTolerantCount, inf, sup);
    update_log(handles,'Wavelength Filer 10 DONE');
    almost_one = 1;
end
if(almost_one == 1)
    CutZone = evalin('base','SubShootCut');
    FinalCutZone = evalin('base','AllCut');
    cla(handles.main_graph);
    hold on
    
    for i=1 : TotalSubShoots
        plot(handles.main_graph,WaveName, DATA(i,:), 'b')
    end
    
    for i=1 : TotalSubShoots
        plot(handles.main_graph,WaveName, CutZone(i,:), 'r+');
    end
    plot(handles.main_graph,WaveName, FinalCutZone(1,:), 'kx');
    
    hold off
end
all_buttons_enable_on();

% --- Executes on button press in pb_export_xls.
function pb_export_xls_Callback(hObject, eventdata, handles)
% hObject    handle to pb_export_xls (see GCBO)
% eventdata  reserved - to be defined in a future version of MATLAB
% handles    structure with handles and user data (see GUIDATA)
update_log(handles,'Saving file...');
SaveBox();
update_log(handles,'Saving file DONE');

% --- Executes on button press in pb_apply_filter.
function pb_apply_filter_Callback(hObject, eventdata, handles)
% hObject    handle to pb_apply_filter (see GCBO)
% eventdata  reserved - to be defined in a future version of MATLAB
% handles    structure with handles and user data (see GUIDATA)

all_buttons_enable_off();
update_log(handles,'Applying Wavelength Filers');
check = get(handles.cb_wave_seg_1,'Value');

almost_one = 0;
if(check == 1)
    all = get(handles.cb_ws_1_all_data,'Value');
    inf = str2double(get(handles.et_ws_1_wl_start,'String'));
    sup = str2double(get(handles.et_ws_1_wl_end,'String'));
    setDataHasExcluded(inf, sup, all);
    update_log(handles,'Application of Wavelength Filer 1 DONE');
    almost_one = 1;
end
check = get(handles.cb_wave_seg_2,'Value');
if(check == 1)
    all = get(handles.cb_ws_2_all_data,'Value');
    inf = str2double(get(handles.et_ws_2_wl_start,'String'));
    sup = str2double(get(handles.et_ws_2_wl_end,'String'));
    setDataHasExcluded(inf, sup, all);
    update_log(handles,'Application of Wavelength Filer 2 DONE');
    almost_one = 1;
end
check = get(handles.cb_wave_seg_3,'Value');
if(check == 1)
    all = get(handles.cb_ws_3_all_data,'Value');
    inf = str2double(get(handles.et_ws_3_wl_start,'String'));
    sup = str2double(get(handles.et_ws_3_wl_end,'String'));
    setDataHasExcluded(inf, sup, all);
    update_log(handles,'Application of Wavelength Filer 3 DONE');
    almost_one = 1;
end
check = get(handles.cb_wave_seg_4,'Value');
if(check == 1)
    all = get(handles.cb_ws_4_all_data,'Value');
    inf = str2double(get(handles.et_ws_4_wl_start,'String'));
    sup = str2double(get(handles.et_ws_4_wl_end,'String'));
    setDataHasExcluded(inf, sup, all);
    update_log(handles,'Application of Wavelength Filer 4 DONE');
    almost_one = 1;
end
check = get(handles.cb_wave_seg_5,'Value');
if(check == 1)
    all = get(handles.cb_ws_5_all_data,'Value');
    inf = str2double(get(handles.et_ws_5_wl_start,'String'));
    sup = str2double(get(handles.et_ws_5_wl_end,'String'));
    setDataHasExcluded(inf, sup, all);
    update_log(handles,'Application of Wavelength Filer 5 DONE');
    almost_one = 1;
end
check = get(handles.cb_wave_seg_6,'Value');
if(check == 1)
    all = get(handles.cb_ws_6_all_data,'Value');
    inf = str2double(get(handles.et_ws_6_wl_start,'String'));
    sup = str2double(get(handles.et_ws_6_wl_end,'String'));
    setDataHasExcluded(inf, sup, all);
    update_log(handles,'Application of Wavelength Filer 6 DONE');
    almost_one = 1;
end
check = get(handles.cb_wave_seg_7,'Value');
if(check == 1)
    all = get(handles.cb_ws_7_all_data,'Value');
    inf = str2double(get(handles.et_ws_7_wl_start,'String'));
    sup = str2double(get(handles.et_ws_7_wl_end,'String'));
    setDataHasExcluded(inf, sup, all);
    update_log(handles,'Application of Wavelength Filer 7 DONE');
    almost_one = 1;
end
check = get(handles.cb_wave_seg_8,'Value');
if(check == 1)
    all = get(handles.cb_ws_8_all_data,'Value');
    inf = str2double(get(handles.et_ws_8_wl_start,'String'));
    sup = str2double(get(handles.et_ws_8_wl_end,'String'));
    setDataHasExcluded(inf, sup, all);
    update_log(handles,'Application of Wavelength Filer 8 DONE');
    almost_one = 1;
end
check = get(handles.cb_wave_seg_9,'Value');
if(check == 1)
    all = get(handles.cb_ws_9_all_data,'Value');
    inf = str2double(get(handles.et_ws_9_wl_start,'String'));
    sup = str2double(get(handles.et_ws_9_wl_end,'String'));
    setDataHasExcluded(inf, sup, all);
    update_log(handles,'Application of Wavelength Filer 9 DONE');
    almost_one = 1;
end
check = get(handles.cb_wave_seg_10,'Value');
if(check == 1)
    all = get(handles.cb_ws_10_all_data,'Value');
    inf = str2double(get(handles.et_ws_10_wl_start,'String'));
    sup = str2double(get(handles.et_ws_10_wl_end,'String'));
    setDataHasExcluded(inf, sup, all);
    update_log(handles,'Application of Wavelength Filer 10 DONE');
    almost_one = 1;
end
if(almost_one == 1)
    DATA = evalin('base','DATARAW');
    DATARAWSize = size(DATA);
    TotalSubShoots = DATARAWSize(1);
    WaveName = evalin('base','WaveName');
    CutZone = evalin('base','SubShootCut');
    FinalCutZone = evalin('base','AllCut');
    cla(handles.main_graph);
    hold on
    
    for i=1 : TotalSubShoots
        plot(handles.main_graph,WaveName, DATA(i,:), 'b')
    end
    
    for i=1 : TotalSubShoots
        plot(handles.main_graph,WaveName, CutZone(i,:), 'r+');
    end
    plot(handles.main_graph,WaveName, FinalCutZone(1,:), 'kx');
    
    hold off
end
all_buttons_enable_on();

% --- Executes on button press in cb_ws_1_all_data.
function cb_ws_1_all_data_Callback(hObject, eventdata, handles)
% hObject    handle to cb_ws_1_all_data (see GCBO)
% eventdata  reserved - to be defined in a future version of MATLAB
% handles    structure with handles and user data (see GUIDATA)

% Hint: get(hObject,'Value') returns toggle state of cb_ws_1_all_data


% --- Executes on button press in cb_ws_2_all_data.
function cb_ws_2_all_data_Callback(hObject, eventdata, handles)
% hObject    handle to cb_ws_2_all_data (see GCBO)
% eventdata  reserved - to be defined in a future version of MATLAB
% handles    structure with handles and user data (see GUIDATA)

% Hint: get(hObject,'Value') returns toggle state of cb_ws_2_all_data


% --- Executes on button press in cb_ws_3_all_data.
function cb_ws_3_all_data_Callback(hObject, eventdata, handles)
% hObject    handle to cb_ws_3_all_data (see GCBO)
% eventdata  reserved - to be defined in a future version of MATLAB
% handles    structure with handles and user data (see GUIDATA)

% Hint: get(hObject,'Value') returns toggle state of cb_ws_3_all_data


% --- Executes on button press in cb_ws_4_all_data.
function cb_ws_4_all_data_Callback(hObject, eventdata, handles)
% hObject    handle to cb_ws_4_all_data (see GCBO)
% eventdata  reserved - to be defined in a future version of MATLAB
% handles    structure with handles and user data (see GUIDATA)

% Hint: get(hObject,'Value') returns toggle state of cb_ws_4_all_data


% --- Executes on button press in cb_ws_5_all_data.
function cb_ws_5_all_data_Callback(hObject, eventdata, handles)
% hObject    handle to cb_ws_5_all_data (see GCBO)
% eventdata  reserved - to be defined in a future version of MATLAB
% handles    structure with handles and user data (see GUIDATA)

% Hint: get(hObject,'Value') returns toggle state of cb_ws_5_all_data


% --- Executes on button press in cb_ws_6_all_data.
function cb_ws_6_all_data_Callback(hObject, eventdata, handles)
% hObject    handle to cb_ws_6_all_data (see GCBO)
% eventdata  reserved - to be defined in a future version of MATLAB
% handles    structure with handles and user data (see GUIDATA)

% Hint: get(hObject,'Value') returns toggle state of cb_ws_6_all_data


% --- Executes on button press in cb_ws_7_all_data.
function cb_ws_7_all_data_Callback(hObject, eventdata, handles)
% hObject    handle to cb_ws_7_all_data (see GCBO)
% eventdata  reserved - to be defined in a future version of MATLAB
% handles    structure with handles and user data (see GUIDATA)

% Hint: get(hObject,'Value') returns toggle state of cb_ws_7_all_data


% --- Executes on button press in cb_ws_8_all_data.
function cb_ws_8_all_data_Callback(hObject, eventdata, handles)
% hObject    handle to cb_ws_8_all_data (see GCBO)
% eventdata  reserved - to be defined in a future version of MATLAB
% handles    structure with handles and user data (see GUIDATA)

% Hint: get(hObject,'Value') returns toggle state of cb_ws_8_all_data


% --- Executes on button press in cb_ws_9_all_data.
function cb_ws_9_all_data_Callback(hObject, eventdata, handles)
% hObject    handle to cb_ws_9_all_data (see GCBO)
% eventdata  reserved - to be defined in a future version of MATLAB
% handles    structure with handles and user data (see GUIDATA)

% Hint: get(hObject,'Value') returns toggle state of cb_ws_9_all_data


% --- Executes on button press in cb_ws_10_all_data.
function cb_ws_10_all_data_Callback(hObject, eventdata, handles)
% hObject    handle to cb_ws_10_all_data (see GCBO)
% eventdata  reserved - to be defined in a future version of MATLAB
% handles    structure with handles and user data (see GUIDATA)

% Hint: get(hObject,'Value') returns toggle state of cb_ws_10_all_data

function all_buttons_enable_on()
    h = findobj(gca,'Type','pushbutton');
    
    for i = 1 : size(h)
        set(h{i},'enable','on');
    end
   
function all_buttons_enable_off()
    h = findobj(gca,'Type','pushbutton');
    
    for i = 1 : size(h)
        set(h{i},'enable','off');
    end

% --- Executes on button press in back_button.
function back_button_Callback(hObject, eventdata, handles)
% hObject    handle to back_button (see GCBO)
% eventdata  reserved - to be defined in a future version of MATLAB
% handles    structure with handles and user data (see GUIDATA)
 close();


% --- Executes on button press in pushbutton28.
function pushbutton28_Callback(hObject, eventdata, handles)
% hObject    handle to pushbutton28 (see GCBO)
% eventdata  reserved - to be defined in a future version of MATLAB
% handles    structure with handles and user data (see GUIDATA)
CutZone = evalin('base','SubShootCut');
FinalCutZone = evalin('base','AllCut');
DATA = evalin('base','DATARAW');
DATARAWSize = size(DATA);
TotalSubShoots = DATARAWSize(1);
WaveName = evalin('base','WaveName');
figure,
hold on

for i=1 : TotalSubShoots
    plot(WaveName, DATA(i,:), 'b')
end

for i=1 : TotalSubShoots
    plot(WaveName, CutZone(i,:), 'r+');
end
plot(WaveName, FinalCutZone(1,:), 'kx');

hold off


% --- Executes on button press in deleteNegatives.
function deleteNegatives_Callback(hObject, eventdata, handles)
% hObject    handle to deleteNegatives (see GCBO)
% eventdata  reserved - to be defined in a future version of MATLAB
% handles    structure with handles and user data (see GUIDATA)
deleteNegativeValues();
DATA = evalin('base','DATARAW');
DATARAWSize = size(DATA);
TotalSubShoots = DATARAWSize(1);
WaveName = evalin('base','WaveName');
cla(handles.main_graph);
hold on

for i=1 : TotalSubShoots
    plot(handles.main_graph,WaveName, DATA(i,:), 'b')
end
hold off
update_log(handles,'All negative values has been deleted');
