# Supplementary material for: Spectral Knowledge (SK-UTALCA): Software for Exploratory Analysis of High-Resolution Spectral Reflectance Data on Plant Breeding
Source: Front Plant Sci. 2017 Jan 9;7:1996. doi: 10.3389/fpls.2016.01996 (PMC5220079; doi:10.3389/fpls.2016.01996)
Supplement: Supplementary file 2 [file DataSheet1.ZIP › Codes_(Main_functions_SK-UTAL)/SpecLabMain_VCfilter.m]

function varargout = SpecLabMain_VCfilter(varargin)
% SPECLABMAIN MATLAB code for SpecLabMain.fig
%      SPECLABMAIN, by itself, creates a new SPECLABMAIN or raises the existing
%      singleton*.
%
%      H = SPECLABMAIN returns the handle to a new SPECLABMAIN or the handle to
%      the existing singleton*.
%
%      SPECLABMAIN('CALLBACK',hObject,eventData,handles,...) calls the local
%      function named CALLBACK in SPECLABMAIN.M with the given input arguments.
%
%      SPECLABMAIN('Property','Value',...) creates a new SPECLABMAIN or raises the
%      existing singleton*.  Starting from the left, property value pairs are
%      applied to the GUI before SpecLabMain_OpeningFcn gets called.  An
%      unrecognized property name or invalid value makes property application
%      stop.  All inputs are passed to SpecLabMain_OpeningFcn via varargin.
%
%      *See GUI Options on GUIDE's Tools menu.  Choose "GUI allows only one
%      instance to run (singleton)".
%
% See also: GUIDE, GUIDATA, GUIHANDLES

% Edit the above text to modify the response to help SpecLabMain

% Last Modified by GUIDE v2.5 05-Dec-2016 09:26:10

% Begin initialization code - DO NOT EDIT
clc;
gui_Singleton = 1;
gui_State = struct('gui_Name',       mfilename, ...
                   'gui_Singleton',  gui_Singleton, ...
                   'gui_OpeningFcn', @SpecLabMain_OpeningFcn, ...
                   'gui_OutputFcn',  @SpecLabMain_OutputFcn, ...
                   'gui_LayoutFcn',  [] , ...
                   'gui_Callback',   []);
if nargin && ischar(varargin{1})
    gui_State.gui_Callback = str2func(varargin{1});
end

if nargout
    [varargout{1:nargout}] = gui_mainfcn(gui_State, varargin{:});
else
    gui_mainfcn(gui_State, varargin{:});
end
% End initialization code - DO NOT EDIT


% --- Executes just before SpecLabMain is made visible.
function SpecLabMain_OpeningFcn(hObject, eventdata, handles, varargin)
% This function has no output args, see OutputFcn.
% hObject    handle to figure
% eventdata  reserved - to be defined in a future version of MATLAB
% handles    structure with handles and user data (see GUIDATA)
% varargin   command line arguments to SpecLabMain (see VARARGIN)

% Choose default command line output for SpecLabMain
handles.output = hObject;

% Update handles structure
guidata(hObject, handles);

% UIWAIT makes SpecLabMain wait for user response (see UIRESUME)
% uiwait(handles.figure1);


% --- Outputs from this function are returned to the command line.
function varargout = SpecLabMain_OutputFcn(hObject, eventdata, handles) 
% varargout  cell array for returning output args (see VARARGOUT);
% hObject    handle to figure
% eventdata  reserved - to be defined in a future version of MATLAB
% handles    structure with handles and user data (see GUIDATA)

% Get default command line output from handles structure
varargout{1} = handles.output;


% --- Executes on button press in pb_inicio.
function pb_inicio_Callback(hObject, eventdata, handles)
% hObject    handle to pb_inicio (see GCBO)
% eventdata  reserved - to be defined in a future version of MATLAB
% handles    structure with handles and user data (see GUIDATA)
    clc;
    close();

% --- Executes on selection change in logbox.
function logbox_Callback(hObject, eventdata, handles)
% hObject    handle to logbox (see GCBO)
% eventdata  reserved - to be defined in a future version of MATLAB
% handles    structure with handles and user data (see GUIDATA)

% Hints: contents = cellstr(get(hObject,'String')) returns logbox contents as cell array
%        contents{get(hObject,'Value')} returns selected item from logbox


% --- Executes during object creation, after setting all properties.
function logbox_CreateFcn(hObject, eventdata, handles)
% hObject    handle to logbox (see GCBO)
% eventdata  reserved - to be defined in a future version of MATLAB
% handles    empty - handles not created until after all CreateFcns called

% Hint: listbox controls usually have a white background on Windows.
%       See ISPC and COMPUTER.
if ispc && isequal(get(hObject,'BackgroundColor'), get(0,'defaultUicontrolBackgroundColor'))
    set(hObject,'BackgroundColor','white');
end

function update_log(handles,msj)
    set(handles.logbox,'String',char(sprintf('%s %s',datestr(clock,'dd/mm/yyyy HH:MM:SS'),msj),get(handles.logbox,'String')));

% --- Executes when user attempts to close figure1.
function figure1_CloseRequestFcn(hObject, eventdata, handles)
% hObject    handle to figure1 (see GCBO)
% eventdata  reserved - to be defined in a future version of MATLAB
% handles    structure with handles and user data (see GUIDATA)

% Hint: delete(hObject) closes the figure
delete(hObject);


% --- Executes on button press in cb_wave_seg_1.
function cb_wave_seg_1_Callback(hObject, eventdata, handles)
% hObject    handle to cb_wave_seg_1 (see GCBO)
% eventdata  reserved - to be defined in a future version of MATLAB
% handles    structure with handles and user data (see GUIDATA)

% Hint: get(hObject,'Value') returns toggle state of cb_wave_seg_1


function et_ws_1_wl_start_Callback(hObject, eventdata, handles)
% hObject    handle to et_ws_1_wl_start (see GCBO)
% eventdata  reserved - to be defined in a future version of MATLAB
% handles    structure with handles and user data (see GUIDATA)

% Hints: get(hObject,'String') returns contents of et_ws_1_wl_start as text
%        str2double(get(hObject,'String')) returns contents of et_ws_1_wl_start as a double


% --- Executes during object creation, after setting all properties.
function et_ws_1_wl_start_CreateFcn(hObject, eventdata, handles)
% hObject    handle to et_ws_1_wl_start (see GCBO)
% eventdata  reserved - to be defined in a future version of MATLAB
% handles    empty - handles not created until after all CreateFcns called

% Hint: edit controls usually have a white background on Windows.
%       See ISPC and COMPUTER.
if ispc && isequal(get(hObject,'BackgroundColor'), get(0,'defaultUicontrolBackgroundColor'))
    set(hObject,'BackgroundColor','white');
end


function et_ws_1_wl_end_Callback(hObject, eventdata, handles)
% hObject    handle to et_ws_1_wl_end (see GCBO)
% eventdata  reserved - to be defined in a future version of MATLAB
% handles    structure with handles and user data (see GUIDATA)

% Hints: get(hObject,'String') returns contents of et_ws_1_wl_end as text
%        str2double(get(hObject,'String')) returns contents of et_ws_1_wl_end as a double


% --- Executes during object creation, after setting all properties.
function et_ws_1_wl_end_CreateFcn(hObject, eventdata, handles)
% hObject    handle to et_ws_1_wl_end (see GCBO)
% eventdata  reserved - to be defined in a future version of MATLAB
% handles    empty - handles not created until after all CreateFcns called

% Hint: edit controls usually have a white background on Windows.
%       See ISPC and COMPUTER.
if ispc && isequal(get(hObject,'BackgroundColor'), get(0,'defaultUicontrolBackgroundColor'))
    set(hObject,'BackgroundColor','white');
end


% --- Executes on button press in cb_wave_seg_2.
function cb_wave_seg_2_Callback(hObject, eventdata, handles)
% hObject    handle to cb_wave_seg_2 (see GCBO)
% eventdata  reserved - to be defined in a future version of MATLAB
% handles    structure with handles and user data (see GUIDATA)

% Hint: get(hObject,'Value') returns toggle state of cb_wave_seg_2


function et_ws_2_wl_start_Callback(hObject, eventdata, handles)
% hObject    handle to et_ws_2_wl_start (see GCBO)
% eventdata  reserved - to be defined in a future version of MATLAB
% handles    structure with handles and user data (see GUIDATA)

% Hints: get(hObject,'String') returns contents of et_ws_2_wl_start as text
%        str2double(get(hObject,'String')) returns contents of et_ws_2_wl_start as a double


% --- Executes during object creation, after setting all properties.
function et_ws_2_wl_start_CreateFcn(hObject, eventdata, handles)
% hObject    handle to et_ws_2_wl_start (see GCBO)
% eventdata  reserved - to be defined in a future version of MATLAB
% handles    empty - handles not created until after all CreateFcns called

% Hint: edit controls usually have a white background on Windows.
%       See ISPC and COMPUTER.
if ispc && isequal(get(hObject,'BackgroundColor'), get(0,'defaultUicontrolBackgroundColor'))
    set(hObject,'BackgroundColor','white');
end


function et_ws_2_wl_end_Callback(hObject, eventdata, handles)
% hObject    handle to et_ws_2_wl_end (see GCBO)
% eventdata  reserved - to be defined in a future version of MATLAB
% handles    structure with handles and user data (see GUIDATA)

% Hints: get(hObject,'String') returns contents of et_ws_2_wl_end as text
%        str2double(get(hObject,'String')) returns contents of et_ws_2_wl_end as a double


% --- Executes during object creation, after setting all properties.
function et_ws_2_wl_end_CreateFcn(hObject, eventdata, handles)
% hObject    handle to et_ws_2_wl_end (see GCBO)
% eventdata  reserved - to be defined in a future version of MATLAB
% handles    empty - handles not created until after all CreateFcns called

% Hint: edit controls usually have a white background on Windows.
%       See ISPC and COMPUTER.
if ispc && isequal(get(hObject,'BackgroundColor'), get(0,'defaultUicontrolBackgroundColor'))
    set(hObject,'BackgroundColor','white');
end


% --- Executes on button press in cb_wave_seg_3.
function cb_wave_seg_3_Callback(hObject, eventdata, handles)
% hObject    handle to cb_wave_seg_3 (see GCBO)
% eventdata  reserved - to be defined in a future version of MATLAB
% handles    structure with handles and user data (see GUIDATA)

% Hint: get(hObject,'Value') returns toggle state of cb_wave_seg_3


function et_ws_3_wl_start_Callback(hObject, eventdata, handles)
% hObject    handle to et_ws_3_wl_start (see GCBO)
% eventdata  reserved - to be defined in a future version of MATLAB
% handles    structure with handles and user data (see GUIDATA)

% Hints: get(hObject,'String') returns contents of et_ws_3_wl_start as text
%        str2double(get(hObject,'String')) returns contents of et_ws_3_wl_start as a double


% --- Executes during object creation, after setting all properties.
function et_ws_3_wl_start_CreateFcn(hObject, eventdata, handles)
% hObject    handle to et_ws_3_wl_start (see GCBO)
% eventdata  reserved - to be defined in a future version of MATLAB
% handles    empty - handles not created until after all CreateFcns called

% Hint: edit controls usually have a white background on Windows.
%       See ISPC and COMPUTER.
if ispc && isequal(get(hObject,'BackgroundColor'), get(0,'defaultUicontrolBackgroundColor'))
    set(hObject,'BackgroundColor','white');
end


function et_ws_3_wl_end_Callback(hObject, eventdata, handles)
% hObject    handle to et_ws_3_wl_end (see GCBO)
% eventdata  reserved - to be defined in a future version of MATLAB
% handles    structure with handles and user data (see GUIDATA)

% Hints: get(hObject,'String') returns contents of et_ws_3_wl_end as text
%        str2double(get(hObject,'String')) returns contents of et_ws_3_wl_end as a double


% --- Executes during object creation, after setting all properties.
function et_ws_3_wl_end_CreateFcn(hObject, eventdata, handles)
% hObject    handle to et_ws_3_wl_end (see GCBO)
% eventdata  reserved - to be defined in a future version of MATLAB
% handles    empty - handles not created until after all CreateFcns called

% Hint: edit controls usually have a white background on Windows.
%       See ISPC and COMPUTER.
if ispc && isequal(get(hObject,'BackgroundColor'), get(0,'defaultUicontrolBackgroundColor'))
    set(hObject,'BackgroundColor','white');
end


% --- Executes on button press in cb_wave_seg_4.
function cb_wave_seg_4_Callback(hObject, eventdata, handles)
% hObject    handle to cb_wave_seg_4 (see GCBO)
% eventdata  reserved - to be defined in a future version of MATLAB
% handles    structure with handles and user data (see GUIDATA)

% Hint: get(hObject,'Value') returns toggle state of cb_wave_seg_4


function et_ws_4_wl_start_Callback(hObject, eventdata, handles)
% hObject    handle to et_ws_4_wl_start (see GCBO)
% eventdata  reserved - to be defined in a future version of MATLAB
% handles    structure with handles and user data (see GUIDATA)

% Hints: get(hObject,'String') returns contents of et_ws_4_wl_start as text
%        str2double(get(hObject,'String')) returns contents of et_ws_4_wl_start as a double


% --- Executes during object creation, after setting all properties.
function et_ws_4_wl_start_CreateFcn(hObject, eventdata, handles)
% hObject    handle to et_ws_4_wl_start (see GCBO)
% eventdata  reserved - to be defined in a future version of MATLAB
% handles    empty - handles not created until after all CreateFcns called

% Hint: edit controls usually have a white background on Windows.
%       See ISPC and COMPUTER.
if ispc && isequal(get(hObject,'BackgroundColor'), get(0,'defaultUicontrolBackgroundColor'))
    set(hObject,'BackgroundColor','white');
end


function et_ws_4_wl_end_Callback(hObject, eventdata, handles)
% hObject    handle to et_ws_4_wl_end (see GCBO)
% eventdata  reserved - to be defined in a future version of MATLAB
% handles    structure with handles and user data (see GUIDATA)

% Hints: get(hObject,'String') returns contents of et_ws_4_wl_end as text
%        str2double(get(hObject,'String')) returns contents of et_ws_4_wl_end as a double


% --- Executes during object creation, after setting all properties.
function et_ws_4_wl_end_CreateFcn(hObject, eventdata, handles)
% hObject    handle to et_ws_4_wl_end (see GCBO)
% eventdata  reserved - to be defined in a future version of MATLAB
% handles    empty - handles not created until after all CreateFcns called

% Hint: edit controls usually have a white background on Windows.
%       See ISPC and COMPUTER.
if ispc && isequal(get(hObject,'BackgroundColor'), get(0,'defaultUicontrolBackgroundColor'))
    set(hObject,'BackgroundColor','white');
end


% --- Executes on button press in cb_wave_seg_5.
function cb_wave_seg_5_Callback(hObject, eventdata, handles)
% hObject    handle to cb_wave_seg_5 (see GCBO)
% eventdata  reserved - to be defined in a future version of MATLAB
% handles    structure with handles and user data (see GUIDATA)

% Hint: get(hObject,'Value') returns toggle state of cb_wave_seg_5


function et_ws_5_wl_start_Callback(hObject, eventdata, handles)
% hObject    handle to et_ws_5_wl_start (see GCBO)
% eventdata  reserved - to be defined in a future version of MATLAB
% handles    structure with handles and user data (see GUIDATA)

% Hints: get(hObject,'String') returns contents of et_ws_5_wl_start as text
%        str2double(get(hObject,'String')) returns contents of et_ws_5_wl_start as a double


% --- Executes during object creation, after setting all properties.
function et_ws_5_wl_start_CreateFcn(hObject, eventdata, handles)
% hObject    handle to et_ws_5_wl_start (see GCBO)
% eventdata  reserved - to be defined in a future version of MATLAB
% handles    empty - handles not created until after all CreateFcns called

% Hint: edit controls usually have a white background on Windows.
%       See ISPC and COMPUTER.
if ispc && isequal(get(hObject,'BackgroundColor'), get(0,'defaultUicontrolBackgroundColor'))
    set(hObject,'BackgroundColor','white');
end


function et_ws_5_wl_end_Callback(hObject, eventdata, handles)
% hObject    handle to et_ws_5_wl_end (see GCBO)
% eventdata  reserved - to be defined in a future version of MATLAB
% handles    structure with handles and user data (see GUIDATA)

% Hints: get(hObject,'String') returns contents of et_ws_5_wl_end as text
%        str2double(get(hObject,'String')) returns contents of et_ws_5_wl_end as a double


% --- Executes during object creation, after setting all properties.
function et_ws_5_wl_end_CreateFcn(hObject, eventdata, handles)
% hObject    handle to et_ws_5_wl_end (see GCBO)
% eventdata  reserved - to be defined in a future version of MATLAB
% handles    empty - handles not created until after all CreateFcns called

% Hint: edit controls usually have a white background on Windows.
%       See ISPC and COMPUTER.
if ispc && isequal(get(hObject,'BackgroundColor'), get(0,'defaultUicontrolBackgroundColor'))
    set(hObject,'BackgroundColor','white');
end


% --- Executes on button press in cb_wave_seg_6.
function cb_wave_seg_6_Callback(hObject, eventdata, handles)
% hObject    handle to cb_wave_seg_6 (see GCBO)
% eventdata  reserved - to be defined in a future version of MATLAB
% handles    structure with handles and user data (see GUIDATA)

% Hint: get(hObject,'Value') returns toggle state of cb_wave_seg_6


function et_ws_6_wl_start_Callback(hObject, eventdata, handles)
% hObject    handle to et_ws_6_wl_start (see GCBO)
% eventdata  reserved - to be defined in a future version of MATLAB
% handles    structure with handles and user data (see GUIDATA)

% Hints: get(hObject,'String') returns contents of et_ws_6_wl_start as text
%        str2double(get(hObject,'String')) returns contents of et_ws_6_wl_start as a double


% --- Executes during object creation, after setting all properties.
function et_ws_6_wl_start_CreateFcn(hObject, eventdata, handles)
% hObject    handle to et_ws_6_wl_start (see GCBO)
% eventdata  reserved - to be defined in a future version of MATLAB
% handles    empty - handles not created until after all CreateFcns called

% Hint: edit controls usually have a white background on Windows.
%       See ISPC and COMPUTER.
if ispc && isequal(get(hObject,'BackgroundColor'), get(0,'defaultUicontrolBackgroundColor'))
    set(hObject,'BackgroundColor','white');
end


function et_ws_6_wl_end_Callback(hObject, eventdata, handles)
% hObject    handle to et_ws_6_wl_end (see GCBO)
% eventdata  reserved - to be defined in a future version of MATLAB
% handles    structure with handles and user data (see GUIDATA)

% Hints: get(hObject,'String') returns contents of et_ws_6_wl_end as text
%        str2double(get(hObject,'String')) returns contents of et_ws_6_wl_end as a double


% --- Executes during object creation, after setting all properties.
function et_ws_6_wl_end_CreateFcn(hObject, eventdata, handles)
% hObject    handle to et_ws_6_wl_end (see GCBO)
% eventdata  reserved - to be defined in a future version of MATLAB
% handles    empty - handles not created until after all CreateFcns called

% Hint: edit controls usually have a white background on Windows.
%       See ISPC and COMPUTER.
if ispc && isequal(get(hObject,'BackgroundColor'), get(0,'defaultUicontrolBackgroundColor'))
    set(hObject,'BackgroundColor','white');
end


% --- Executes on button press in cb_wave_seg_7.
function cb_wave_seg_7_Callback(hObject, eventdata, handles)
% hObject    handle to cb_wave_seg_7 (see GCBO)
% eventdata  reserved - to be defined in a future version of MATLAB
% handles    structure with handles and user data (see GUIDATA)

% Hint: get(hObject,'Value') returns toggle state of cb_wave_seg_7


function et_ws_7_wl_start_Callback(hObject, eventdata, handles)
% hObject    handle to et_ws_7_wl_start (see GCBO)
% eventdata  reserved - to be defined in a future version of MATLAB
% handles    structure with handles and user data (see GUIDATA)

% Hints: get(hObject,'String') returns contents of et_ws_7_wl_start as text
%        str2double(get(hObject,'String')) returns contents of et_ws_7_wl_start as a double


% --- Executes during object creation, after setting all properties.
function et_ws_7_wl_start_CreateFcn(hObject, eventdata, handles)
% hObject    handle to et_ws_7_wl_start (see GCBO)
% eventdata  reserved - to be defined in a future version of MATLAB
% handles    empty - handles not created until after all CreateFcns called

% Hint: edit controls usually have a white background on Windows.
%       See ISPC and COMPUTER.
if ispc && isequal(get(hObject,'BackgroundColor'), get(0,'defaultUicontrolBackgroundColor'))
    set(hObject,'BackgroundColor','white');
end


function et_ws_7_wl_end_Callback(hObject, eventdata, handles)
% hObject    handle to et_ws_7_wl_end (see GCBO)
% eventdata  reserved - to be defined in a future version of MATLAB
% handles    structure with handles and user data (see GUIDATA)

% Hints: get(hObject,'String') returns contents of et_ws_7_wl_end as text
%        str2double(get(hObject,'String')) returns contents of et_ws_7_wl_end as a double


% --- Executes during object creation, after setting all properties.
function et_ws_7_wl_end_CreateFcn(hObject, eventdata, handles)
% hObject    handle to et_ws_7_wl_end (see GCBO)
% eventdata  reserved - to be defined in a future version of MATLAB
% handles    empty - handles not created until after all CreateFcns called

% Hint: edit controls usually have a white background on Windows.
%       See ISPC and COMPUTER.
if ispc && isequal(get(hObject,'BackgroundColor'), get(0,'defaultUicontrolBackgroundColor'))
    set(hObject,'BackgroundColor','white');
end


% --- Executes on button press in cb_wave_seg_8.
function cb_wave_seg_8_Callback(hObject, eventdata, handles)
% hObject    handle to cb_wave_seg_8 (see GCBO)
% eventdata  reserved - to be defined in a future version of MATLAB
% handles    structure with handles and user data (see GUIDATA)

% Hint: get(hObject,'Value') returns toggle state of cb_wave_seg_8


function et_ws_8_wl_start_Callback(hObject, eventdata, handles)
% hObject    handle to et_ws_8_wl_start (see GCBO)
% eventdata  reserved - to be defined in a future version of MATLAB
% handles    structure with handles and user data (see GUIDATA)

% Hints: get(hObject,'String') returns contents of et_ws_8_wl_start as text
%        str2double(get(hObject,'String')) returns contents of et_ws_8_wl_start as a double


% --- Executes during object creation, after setting all properties.
function et_ws_8_wl_start_CreateFcn(hObject, eventdata, handles)
% hObject    handle to et_ws_8_wl_start (see GCBO)
% eventdata  reserved - to be defined in a future version of MATLAB
% handles    empty - handles not created until after all CreateFcns called

% Hint: edit controls usually have a white background on Windows.
%       See ISPC and COMPUTER.
if ispc && isequal(get(hObject,'BackgroundColor'), get(0,'defaultUicontrolBackgroundColor'))
    set(hObject,'BackgroundColor','white');
end


function et_ws_8_wl_end_Callback(hObject, eventdata, handles)
% hObject    handle to et_ws_8_wl_end (see GCBO)
% eventdata  reserved - to be defined in a future version of MATLAB
% handles    structure with handles and user data (see GUIDATA)

% Hints: get(hObject,'String') returns contents of et_ws_8_wl_end as text
%        str2double(get(hObject,'String')) returns contents of et_ws_8_wl_end as a double


% --- Executes during object creation, after setting all properties.
function et_ws_8_wl_end_CreateFcn(hObject, eventdata, handles)
% hObject    handle to et_ws_8_wl_end (see GCBO)
% eventdata  reserved - to be defined in a future version of MATLAB
% handles    empty - handles not created until after all CreateFcns called

% Hint: edit controls usually have a white background on Windows.
%       See ISPC and COMPUTER.
if ispc && isequal(get(hObject,'BackgroundColor'), get(0,'defaultUicontrolBackgroundColor'))
    set(hObject,'BackgroundColor','white');
end


% --- Executes on button press in cb_wave_seg_9.
function cb_wave_seg_9_Callback(hObject, eventdata, handles)
% hObject    handle to cb_wave_seg_9 (see GCBO)
% eventdata  reserved - to be defined in a future version of MATLAB
% handles    structure with handles and user data (see GUIDATA)

% Hint: get(hObject,'Value') returns toggle state of cb_wave_seg_9


function et_ws_9_wl_start_Callback(hObject, eventdata, handles)
% hObject    handle to et_ws_9_wl_start (see GCBO)
% eventdata  reserved - to be defined in a future version of MATLAB
% handles    structure with handles and user data (see GUIDATA)

% Hints: get(hObject,'String') returns contents of et_ws_9_wl_start as text
%        str2double(get(hObject,'String')) returns contents of et_ws_9_wl_start as a double


% --- Executes during object creation, after setting all properties.
function et_ws_9_wl_start_CreateFcn(hObject, eventdata, handles)
% hObject    handle to et_ws_9_wl_start (see GCBO)
% eventdata  reserved - to be defined in a future version of MATLAB
% handles    empty - handles not created until after all CreateFcns called

% Hint: edit controls usually have a white background on Windows.
%       See ISPC and COMPUTER.
if ispc && isequal(get(hObject,'BackgroundColor'), get(0,'defaultUicontrolBackgroundColor'))
    set(hObject,'BackgroundColor','white');
end


function et_ws_9_wl_end_Callback(hObject, eventdata, handles)
% hObject    handle to et_ws_9_wl_end (see GCBO)
% eventdata  reserved - to be defined in a future version of MATLAB
% handles    structure with handles and user data (see GUIDATA)

% Hints: get(hObject,'String') returns contents of et_ws_9_wl_end as text
%        str2double(get(hObject,'String')) returns contents of et_ws_9_wl_end as a double


% --- Executes during object creation, after setting all properties.
function et_ws_9_wl_end_CreateFcn(hObject, eventdata, handles)
% hObject    handle to et_ws_9_wl_end (see GCBO)
% eventdata  reserved - to be defined in a future version of MATLAB
% handles    empty - handles not created until after all CreateFcns called

% Hint: edit controls usually have a white background on Windows.
%       See ISPC and COMPUTER.
if ispc && isequal(get(hObject,'BackgroundColor'), get(0,'defaultUicontrolBackgroundColor'))
    set(hObject,'BackgroundColor','white');
end


% --- Executes on button press in cb_wave_seg_10.
function cb_wave_seg_10_Callback(hObject, eventdata, handles)
% hObject    handle to cb_wave_seg_10 (see GCBO)
% eventdata  reserved - to be defined in a future version of MATLAB
% handles    structure with handles and user data (see GUIDATA)

% Hint: get(hObject,'Value') returns toggle state of cb_wave_seg_10


function et_ws_10_wl_start_Callback(hObject, eventdata, handles)
% hObject    handle to et_ws_10_wl_start (see GCBO)
% eventdata  reserved - to be defined in a future version of MATLAB
% handles    structure with handles and user data (see GUIDATA)

% Hints: get(hObject,'String') returns contents of et_ws_10_wl_start as text
%        str2double(get(hObject,'String')) returns contents of et_ws_10_wl_start as a double


% --- Executes during object creation, after setting all properties.
function et_ws_10_wl_start_CreateFcn(hObject, eventdata, handles)
% hObject    handle to et_ws_10_wl_start (see GCBO)
% eventdata  reserved - to be defined in a future version of MATLAB
% handles    empty - handles not created until after all CreateFcns called

% Hint: edit controls usually have a white background on Windows.
%       See ISPC and COMPUTER.
if ispc && isequal(get(hObject,'BackgroundColor'), get(0,'defaultUicontrolBackgroundColor'))
    set(hObject,'BackgroundColor','white');
end


function et_ws_10_wl_end_Callback(hObject, eventdata, handles)
% hObject    handle to et_ws_10_wl_end (see GCBO)
% eventdata  reserved - to be defined in a future version of MATLAB
% handles    structure with handles and user data (see GUIDATA)

% Hints: get(hObject,'String') returns contents of et_ws_10_wl_end as text
%        str2double(get(hObject,'String')) returns contents of et_ws_10_wl_end as a double


% --- Executes during object creation, after setting all properties.
function et_ws_10_wl_end_CreateFcn(hObject, eventdata, handles)
% hObject    handle to et_ws_10_wl_end (see GCBO)
% eventdata  reserved - to be defined in a future version of MATLAB
% handles    empty - handles not created until after all CreateFcns called

% Hint: edit controls usually have a white background on Windows.
%       See ISPC and COMPUTER.
if ispc && isequal(get(hObject,'BackgroundColor'), get(0,'defaultUicontrolBackgroundColor'))
    set(hObject,'BackgroundColor','white');
end


function et_ws_1_percentage_Callback(hObject, eventdata, handles)
% hObject    handle to et_ws_1_percentage (see GCBO)
% eventdata  reserved - to be defined in a future version of MATLAB
% handles    structure with handles and user data (see GUIDATA)

% Hints: get(hObject,'String') returns contents of et_ws_1_percentage as text
%        str2double(get(hObject,'String')) returns contents of et_ws_1_percentage as a double


% --- Executes during object creation, after setting all properties.
function et_ws_1_percentage_CreateFcn(hObject, eventdata, handles)
% hObject    handle to et_ws_1_percentage (see GCBO)
% eventdata  reserved - to be defined in a future version of MATLAB
% handles    empty - handles not created until after all CreateFcns called

% Hint: edit controls usually have a white background on Windows.
%       See ISPC and COMPUTER.
if ispc && isequal(get(hObject,'BackgroundColor'), get(0,'defaultUicontrolBackgroundColor'))
    set(hObject,'BackgroundColor','white');
end


function et_ws_2_percentage_Callback(hObject, eventdata, handles)
% hObject    handle to et_ws_2_percentage (see GCBO)
% eventdata  reserved - to be defined in a future version of MATLAB
% handles    structure with handles and user data (see GUIDATA)

% Hints: get(hObject,'String') returns contents of et_ws_2_percentage as text
%        str2double(get(hObject,'String')) returns contents of et_ws_2_percentage as a double


% --- Executes during object creation, after setting all properties.
function et_ws_2_percentage_CreateFcn(hObject, eventdata, handles)
% hObject    handle to et_ws_2_percentage (see GCBO)
% eventdata  reserved - to be defined in a future version of MATLAB
% handles    empty - handles not created until after all CreateFcns called

% Hint: edit controls usually have a white background on Windows.
%       See ISPC and COMPUTER.
if ispc && isequal(get(hObject,'BackgroundColor'), get(0,'defaultUicontrolBackgroundColor'))
    set(hObject,'BackgroundColor','white');
end


function et_ws_3_percentage_Callback(hObject, eventdata, handles)
% hObject    handle to et_ws_3_percentage (see GCBO)
% eventdata  reserved - to be defined in a future version of MATLAB
% handles    structure with handles and user data (see GUIDATA)

% Hints: get(hObject,'String') returns contents of et_ws_3_percentage as text
%        str2double(get(hObject,'String')) returns contents of et_ws_3_percentage as a double


% --- Executes during object creation, after setting all properties.
function et_ws_3_percentage_CreateFcn(hObject, eventdata, handles)
% hObject    handle to et_ws_3_percentage (see GCBO)
% eventdata  reserved - to be defined in a future version of MATLAB
% handles    empty - handles not created until after all CreateFcns called

% Hint: edit controls usually have a white background on Windows.
%       See ISPC and COMPUTER.
if ispc && isequal(get(hObject,'BackgroundColor'), get(0,'defaultUicontrolBackgroundColor'))
    set(hObject,'BackgroundColor','white');
end


function et_ws_4_percentage_Callback(hObject, eventdata, handles)
% hObject    handle to et_ws_4_percentage (see GCBO)
% eventdata  reserved - to be defined in a future version of MATLAB
% handles    structure with handles and user data (see GUIDATA)

% Hints: get(hObject,'String') returns contents of et_ws_4_percentage as text
%        str2double(get(hObject,'String')) returns contents of et_ws_4_percentage as a double


% --- Executes during object creation, after setting all properties.
function et_ws_4_percentage_CreateFcn(hObject, eventdata, handles)
% hObject    handle to et_ws_4_percentage (see GCBO)
% eventdata  reserved - to be defined in a future version of MATLAB
% handles    empty - handles not created until after all CreateFcns called

% Hint: edit controls usually have a white background on Windows.
%       See ISPC and COMPUTER.
if ispc && isequal(get(hObject,'BackgroundColor'), get(0,'defaultUicontrolBackgroundColor'))
    set(hObject,'BackgroundColor','white');
end


function et_ws_5_percentage_Callback(hObject, eventdata, handles)
% hObject    handle to et_ws_5_percentage (see GCBO)
% eventdata  reserved - to be defined in a future version of MATLAB
% handles    structure with handles and user data (see GUIDATA)

% Hints: get(hObject,'String') returns contents of et_ws_5_percentage as text
%        str2double(get(hObject,'String')) returns contents of et_ws_5_percentage as a double


% --- Executes during object creation, after setting all properties.
function et_ws_5_percentage_CreateFcn(hObject, eventdata, handles)
% hObject    handle to et_ws_5_percentage (see GCBO)
% eventdata  reserved - to be defined in a future version of MATLAB
% handles    empty - handles not created until after all CreateFcns called

% Hint: edit controls usually have a white background on Windows.
%       See ISPC and COMPUTER.
if ispc && isequal(get(hObject,'BackgroundColor'), get(0,'defaultUicontrolBackgroundColor'))
    set(hObject,'BackgroundColor','white');
end


function et_ws_6_percentage_Callback(hObject, eventdata, handles)
% hObject    handle to et_ws_6_percentage (see GCBO)
% eventdata  reserved - to be defined in a future version of MATLAB
% handles    structure with handles and user data (see GUIDATA)

% Hints: get(hObject,'String') returns contents of et_ws_6_percentage as text
%        str2double(get(hObject,'String')) returns contents of et_ws_6_percentage as a double


% --- Executes during object creation, after setting all properties.
function et_ws_6_percentage_CreateFcn(hObject, eventdata, handles)
% hObject    handle to et_ws_6_percentage (see GCBO)
% eventdata  reserved - to be defined in a future version of MATLAB
% handles    empty - handles not created until after all CreateFcns called

% Hint: edit controls usually have a white background on Windows.
%       See ISPC and COMPUTER.
if ispc && isequal(get(hObject,'BackgroundColor'), get(0,'defaultUicontrolBackgroundColor'))
    set(hObject,'BackgroundColor','white');
end


function et_ws_7_percentage_Callback(hObject, eventdata, handles)
% hObject    handle to et_ws_7_percentage (see GCBO)
% eventdata  reserved - to be defined in a future version of MATLAB
% handles    structure with handles and user data (see GUIDATA)

% Hints: get(hObject,'String') returns contents of et_ws_7_percentage as text
%        str2double(get(hObject,'String')) returns contents of et_ws_7_percentage as a double


% --- Executes during object creation, after setting all properties.
function et_ws_7_percentage_CreateFcn(hObject, eventdata, handles)
% hObject    handle to et_ws_7_percentage (see GCBO)
% eventdata  reserved - to be defined in a future version of MATLAB
% handles    empty - handles not created until after all CreateFcns called

% Hint: edit controls usually have a white background on Windows.
%       See ISPC and COMPUTER.
if ispc && isequal(get(hObject,'BackgroundColor'), get(0,'defaultUicontrolBackgroundColor'))
    set(hObject,'BackgroundColor','white');
end


function et_ws_8_percentage_Callback(hObject, eventdata, handles)
% hObject    handle to et_ws_8_percentage (see GCBO)
% eventdata  reserved - to be defined in a future version of MATLAB
% handles    structure with handles and user data (see GUIDATA)

% Hints: get(hObject,'String') returns contents of et_ws_8_percentage as text
%        str2double(get(hObject,'String')) returns contents of et_ws_8_percentage as a double


% --- Executes during object creation, after setting all properties.
function et_ws_8_percentage_CreateFcn(hObject, eventdata, handles)
% hObject    handle to et_ws_8_percentage (see GCBO)
% eventdata  reserved - to be defined in a future version of MATLAB
% handles    empty - handles not created until after all CreateFcns called

% Hint: edit controls usually have a white background on Windows.
%       See ISPC and COMPUTER.
if ispc && isequal(get(hObject,'BackgroundColor'), get(0,'defaultUicontrolBackgroundColor'))
    set(hObject,'BackgroundColor','white');
end


function et_ws_9_percentage_Callback(hObject, eventdata, handles)
% hObject    handle to et_ws_9_percentage (see GCBO)
% eventdata  reserved - to be defined in a future version of MATLAB
% handles    structure with handles and user data (see GUIDATA)

% Hints: get(hObject,'String') returns contents of et_ws_9_percentage as text
%        str2double(get(hObject,'String')) returns contents of et_ws_9_percentage as a double


% --- Executes during object creation, after setting all properties.
function et_ws_9_percentage_CreateFcn(hObject, eventdata, handles)
% hObject    handle to et_ws_9_percentage (see GCBO)
% eventdata  reserved - to be defined in a future version of MATLAB
% handles    empty - handles not created until after all CreateFcns called

% Hint: edit controls usually have a white background on Windows.
%       See ISPC and COMPUTER.
if ispc && isequal(get(hObject,'BackgroundColor'), get(0,'defaultUicontrolBackgroundColor'))
    set(hObject,'BackgroundColor','white');
end


function et_ws_10_percentage_Callback(hObject, eventdata, handles)
% hObject    handle to et_ws_10_percentage (see GCBO)
% eventdata  reserved - to be defined in a future version of MATLAB
% handles    structure with handles and user data (see GUIDATA)

% Hints: get(hObject,'String') returns contents of et_ws_10_percentage as text
%        str2double(get(hObject,'String')) returns contents of et_ws_10_percentage as a double


% --- Executes during object creation, after setting all properties.
function et_ws_10_percentage_CreateFcn(hObject, eventdata, handles)
% hObject    handle to et_ws_10_percentage (see GCBO)
% eventdata  reserved - to be defined in a future version of MATLAB
% handles    empty - handles not created until after all CreateFcns called

% Hint: edit controls usually have a white background on Windows.
%       See ISPC and COMPUTER.
if ispc && isequal(get(hObject,'BackgroundColor'), get(0,'defaultUicontrolBackgroundColor'))
    set(hObject,'BackgroundColor','white');
end


function et_ws_1_wsize_Callback(hObject, eventdata, handles)
% hObject    handle to et_ws_1_wsize (see GCBO)
% eventdata  reserved - to be defined in a future version of MATLAB
% handles    structure with handles and user data (see GUIDATA)

% Hints: get(hObject,'String') returns contents of et_ws_1_wsize as text
%        str2double(get(hObject,'String')) returns contents of et_ws_1_wsize as a double


% --- Executes during object creation, after setting all properties.
function et_ws_1_wsize_CreateFcn(hObject, eventdata, handles)
% hObject    handle to et_ws_1_wsize (see GCBO)
% eventdata  reserved - to be defined in a future version of MATLAB
% handles    empty - handles not created until after all CreateFcns called

% Hint: edit controls usually have a white background on Windows.
%       See ISPC and COMPUTER.
if ispc && isequal(get(hObject,'BackgroundColor'), get(0,'defaultUicontrolBackgroundColor'))
    set(hObject,'BackgroundColor','white');
end


function et_ws_2_wsize_Callback(hObject, eventdata, handles)
% hObject    handle to et_ws_2_wsize (see GCBO)
% eventdata  reserved - to be defined in a future version of MATLAB
% handles    structure with handles and user data (see GUIDATA)

% Hints: get(hObject,'String') returns contents of et_ws_2_wsize as text
%        str2double(get(hObject,'String')) returns contents of et_ws_2_wsize as a double


% --- Executes during object creation, after setting all properties.
function et_ws_2_wsize_CreateFcn(hObject, eventdata, handles)
% hObject    handle to et_ws_2_wsize (see GCBO)
% eventdata  reserved - to be defined in a future version of MATLAB
% handles    empty - handles not created until after all CreateFcns called

% Hint: edit controls usually have a white background on Windows.
%       See ISPC and COMPUTER.
if ispc && isequal(get(hObject,'BackgroundColor'), get(0,'defaultUicontrolBackgroundColor'))
    set(hObject,'BackgroundColor','white');
end


function et_ws_3_wsize_Callback(hObject, eventdata, handles)
% hObject    handle to et_ws_3_wsize (see GCBO)
% eventdata  reserved - to be defined in a future version of MATLAB
% handles    structure with handles and user data (see GUIDATA)

% Hints: get(hObject,'String') returns contents of et_ws_3_wsize as text
%        str2double(get(hObject,'String')) returns contents of et_ws_3_wsize as a double


% --- Executes during object creation, after setting all properties.
function et_ws_3_wsize_CreateFcn(hObject, eventdata, handles)
% hObject    handle to et_ws_3_wsize (see GCBO)
% eventdata  reserved - to be defined in a future version of MATLAB
% handles    empty - handles not created until after all CreateFcns called

% Hint: edit controls usually have a white background on Windows.
%       See ISPC and COMPUTER.
if ispc && isequal(get(hObject,'BackgroundColor'), get(0,'defaultUicontrolBackgroundColor'))
    set(hObject,'BackgroundColor','white');
end


function et_ws_4_wsize_Callback(hObject, eventdata, handles)
% hObject    handle to et_ws_4_wsize (see GCBO)
% eventdata  reserved - to be defined in a future version of MATLAB
% handles    structure with handles and user data (see GUIDATA)

% Hints: get(hObject,'String') returns contents of et_ws_4_wsize as text
%        str2double(get(hObject,'String')) returns contents of et_ws_4_wsize as a double


% --- Executes during object creation, after setting all properties.
function et_ws_4_wsize_CreateFcn(hObject, eventdata, handles)
% hObject    handle to et_ws_4_wsize (see GCBO)
% eventdata  reserved - to be defined in a future version of MATLAB
% handles    empty - handles not created until after all CreateFcns called

% Hint: edit controls usually have a white background on Windows.
%       See ISPC and COMPUTER.
if ispc && isequal(get(hObject,'BackgroundColor'), get(0,'defaultUicontrolBackgroundColor'))
    set(hObject,'BackgroundColor','white');
end


function et_ws_5_wsize_Callback(hObject, eventdata, handles)
% hObject    handle to et_ws_5_wsize (see GCBO)
% eventdata  reserved - to be defined in a future version of MATLAB
% handles    structure with handles and user data (see GUIDATA)

% Hints: get(hObject,'String') returns contents of et_ws_5_wsize as text
%        str2double(get(hObject,'String')) returns contents of et_ws_5_wsize as a double


% --- Executes during object creation, after setting all properties.
function et_ws_5_wsize_CreateFcn(hObject, eventdata, handles)
% hObject    handle to et_ws_5_wsize (see GCBO)
% eventdata  reserved - to be defined in a future version of MATLAB
% handles    empty - handles not created until after all CreateFcns called

% Hint: edit controls usually have a white background on Windows.
%       See ISPC and COMPUTER.
if ispc && isequal(get(hObject,'BackgroundColor'), get(0,'defaultUicontrolBackgroundColor'))
    set(hObject,'BackgroundColor','white');
end


function et_ws_6_wsize_Callback(hObject, eventdata, handles)
% hObject    handle to et_ws_6_wsize (see GCBO)
% eventdata  reserved - to be defined in a future version of MATLAB
% handles    structure with handles and user data (see GUIDATA)

% Hints: get(hObject,'String') returns contents of et_ws_6_wsize as text
%        str2double(get(hObject,'String')) returns contents of et_ws_6_wsize as a double


% --- Executes during object creation, after setting all properties.
function et_ws_6_wsize_CreateFcn(hObject, eventdata, handles)
% hObject    handle to et_ws_6_wsize (see GCBO)
% eventdata  reserved - to be defined in a future version of MATLAB
% handles    empty - handles not created until after all CreateFcns called

% Hint: edit controls usually have a white background on Windows.
%       See ISPC and COMPUTER.
if ispc && isequal(get(hObject,'BackgroundColor'), get(0,'defaultUicontrolBackgroundColor'))
    set(hObject,'BackgroundColor','white');
end


function et_ws_7_wsize_Callback(hObject, eventdata, handles)
% hObject    handle to et_ws_7_wsize (see GCBO)
% eventdata  reserved - to be defined in a future version of MATLAB
% handles    structure with handles and user data (see GUIDATA)

% Hints: get(hObject,'String') returns contents of et_ws_7_wsize as text
%        str2double(get(hObject,'String')) returns contents of et_ws_7_wsize as a double


% --- Executes during object creation, after setting all properties.
function et_ws_7_wsize_CreateFcn(hObject, eventdata, handles)
% hObject    handle to et_ws_7_wsize (see GCBO)
% eventdata  reserved - to be defined in a future version of MATLAB
% handles    empty - handles not created until after all CreateFcns called

% Hint: edit controls usually have a white background on Windows.
%       See ISPC and COMPUTER.
if ispc && isequal(get(hObject,'BackgroundColor'), get(0,'defaultUicontrolBackgroundColor'))
    set(hObject,'BackgroundColor','white');
end


function et_ws_8_wsize_Callback(hObject, eventdata, handles)
% hObject    handle to et_ws_8_wsize (see GCBO)
% eventdata  reserved - to be defined in a future version of MATLAB
% handles    structure with handles and user data (see GUIDATA)

% Hints: get(hObject,'String') returns contents of et_ws_8_wsize as text
%        str2double(get(hObject,'String')) returns contents of et_ws_8_wsize as a double


% --- Executes during object creation, after setting all properties.
function et_ws_8_wsize_CreateFcn(hObject, eventdata, handles)
% hObject    handle to et_ws_8_wsize (see GCBO)
% eventdata  reserved - to be defined in a future version of MATLAB
% handles    empty - handles not created until after all CreateFcns called

% Hint: edit controls usually have a white background on Windows.
%       See ISPC and COMPUTER.
if ispc && isequal(get(hObject,'BackgroundColor'), get(0,'defaultUicontrolBackgroundColor'))
    set(hObject,'BackgroundColor','white');
end


function et_ws_9_wsize_Callback(hObject, eventdata, handles)
% hObject    handle to et_ws_9_wsize (see GCBO)
% eventdata  reserved - to be defined in a future version of MATLAB
% handles    structure with handles and user data (see GUIDATA)

% Hints: get(hObject,'String') returns contents of et_ws_9_wsize as text
%        str2double(get(hObject,'String')) returns contents of et_ws_9_wsize as a double


% --- Executes during object creation, after setting all properties.
function et_ws_9_wsize_CreateFcn(hObject, eventdata, handles)
% hObject    handle to et_ws_9_wsize (see GCBO)
% eventdata  reserved - to be defined in a future version of MATLAB
% handles    empty - handles not created until after all CreateFcns called

% Hint: edit controls usually have a white background on Windows.
%       See ISPC and COMPUTER.
if ispc && isequal(get(hObject,'BackgroundColor'), get(0,'defaultUicontrolBackgroundColor'))
    set(hObject,'BackgroundColor','white');
end

function et_ws_10_wsize_Callback(hObject, eventdata, handles)
% hObject    handle to et_ws_10_wsize (see GCBO)
% eventdata  reserved - to be defined in a future version of MATLAB
% handles    structure with handles and user data (see GUIDATA)

% Hints: get(hObject,'String') returns contents of et_ws_10_wsize as text
%        str2double(get(hObject,'String')) returns contents of et_ws_10_wsize as a double


% --- Executes during object creation, after setting all properties.
function et_ws_10_wsize_CreateFcn(hObject, eventdata, handles)
% hObject    handle to et_ws_10_wsize (see GCBO)
% eventdata  reserved - to be defined in a future version of MATLAB
% handles    empty - handles not created until after all CreateFcns called

% Hint: edit controls usually have a white background on Windows.
%       See ISPC and COMPUTER.
if ispc && isequal(get(hObject,'BackgroundColor'), get(0,'defaultUicontrolBackgroundColor'))
    set(hObject,'BackgroundColor','white');
end


% --- Executes on button press in pb_run_from_original_data.
function pb_run_from_original_data_Callback(hObject, eventdata, handles)
% hObject    handle to pb_run_from_original_data (see GCBO)
% eventdata  reserved - to be defined in a future version of MATLAB
% handles    structure with handles and user data (see GUIDATA)
% cla(handles.main_graph);
% update_log(handles,'Making Variation Coefficient filter');
% set(handles.pb_run_from_original_data,'enable','off');
% DATA = evalin('base','DATARAW_ZERO');
% CONFIG = evalin('base','CONFIG');
% CONFIG.in_plot_ok = false;
% assignin('base', 'CONFIG', CONFIG);
% limit = str2double(get(handles.et_vc_limit,'String'));
% set(handles.lb_problem_waves,'String','');
% set(handles.lb_ok_waves,'String',''); 
% set(handles.table_waves,'Data',{});
% 
% if(limit < 0)
%     msgbox('Variation Coefficient Limit must be higher than 0');
%     set(handles.pb_run_from_original_data,'enable','on');
%     error('Variation Coefficient Limit must be higher than 0');
% end
% 
% checkVariationCoefficient(DATA, CONFIG.waves, limit);
% 
% VC = evalin('base','VC');
% SubShootName = evalin('base','SubShootName');
% 
% VC_l = size(VC);
% for i = 1 : VC_l(1)
%     maxVC = max(VC(i,:));
%     minVC = min(VC(i,:));
%     if(maxVC > limit)
%         string_before = get(handles.lb_problem_waves,'String');
%         if(strcmp(string_before,'') == 1)
%             set(handles.lb_problem_waves,'String',sprintf('(%d) %d VC min %0.2f%% max %0.2f%%',i,SubShootName((i * CONFIG.waves)-(CONFIG.waves - 1),1),minVC,maxVC));
%         else
%             set(handles.lb_problem_waves,'String',char( string_before , sprintf('(%d) %d VC min %0.2f%% max %0.2f%%',i,SubShootName((i * CONFIG.waves)-(CONFIG.waves - 1),1),minVC,maxVC)));
%         end
%     else
%         if(isnan(maxVC)) 
%             maxVC = 0;
%             minVC = 0;
%         end
%             
%         string_before = get(handles.lb_ok_waves,'String');
%         if(strcmp(string_before,'') == 1)
%             set(handles.lb_ok_waves,'String',sprintf('(%d) %d VC min %0.2f%% max %0.2f%%',i,SubShootName((i * CONFIG.waves)-(CONFIG.waves - 1),1),minVC,maxVC));
%         else
%             set(handles.lb_ok_waves,'String',char( string_before , sprintf('(%d) %d VC min %0.2f%% max %0.2f%%',i,SubShootName((i * CONFIG.waves)-(CONFIG.waves - 1),1),minVC,maxVC)));
%         end
%     end
% end
% 
% ok_numbers = size(get(handles.lb_ok_waves,'String'));
% set(handles.panel_ok_waves,'Title',sprintf('Samples without problems (%d)',ok_numbers(1)));
% problem_numbers = size(get(handles.lb_problem_waves,'String'));
% set(handles.panel_problem_waves,'Title',sprintf('Samples with problems (%d)',problem_numbers(1)));
% 
% update_log(handles,'Variation Coefficient filter DONE');
% update_log(handles,'Showing results...');
% 
% set(handles.pb_run_from_original_data,'enable','on');
restoreVars();
pb_run_from_current_data_Callback(hObject, eventdata, handles);

% --- Executes on button press in pb_run_from_current_data.
function pb_run_from_current_data_Callback(hObject, eventdata, handles)
% hObject    handle to pb_run_from_current_data (see GCBO)
% eventdata  reserved - to be defined in a future version of MATLAB
% handles    structure with handles and user data (see GUIDATA)
cla(handles.main_graph);
update_log(handles,'Making Variation Coefficient filter');
set(handles.pb_run_from_current_data,'enable','off');
DATA = evalin('base','DATARAW');
CONFIG = evalin('base','CONFIG');
CONFIG.in_plot_ok = false;
assignin('base', 'CONFIG', CONFIG);
limit = str2double(get(handles.et_vc_limit,'String'));
set(handles.lb_problem_waves,'String','');
set(handles.lb_ok_waves,'String','');
set(handles.lb_problem_waves,'Value',1);
set(handles.lb_ok_waves,'Value',1);
set(handles.table_waves,'Data',{});

if(limit < 0)
    msgbox('Variation Coefficient Limit must be higher than 0');
    set(handles.pb_run_from_current_data,'enable','on');
    error('Variation Coefficient Limit must be higher than 0');
end

checkVariationCoefficient(DATA, CONFIG.waves, limit);

VC = evalin('base','VC');
SubShootName = evalin('base','SubShootName');

VC_l = size(VC);
for i = 1 : VC_l(1)
    maxVC = max(VC(i,:));
    minVC = min(VC(i,:));
    if(maxVC > limit)
        string_before = get(handles.lb_problem_waves,'String');
        if(strcmp(string_before,'') == 1)
            set(handles.lb_problem_waves,'String',sprintf('(%d) %d VC min %0.2f%% max %0.2f%%',i,SubShootName((i * CONFIG.waves)-(CONFIG.waves - 1),1),minVC,maxVC));
        else
            set(handles.lb_problem_waves,'String',char( string_before , sprintf('(%d) %d VC min %0.2f%% max %0.2f%%',i,SubShootName((i * CONFIG.waves)-(CONFIG.waves - 1),1),minVC,maxVC)));
        end
    else
        if(isnan(maxVC)) 
            maxVC = 0;
            minVC = 0;
        end
            
        string_before = get(handles.lb_ok_waves,'String');
        if(strcmp(string_before,'') == 1)
            set(handles.lb_ok_waves,'String',sprintf('(%d) %d VC min %0.2f%% max %0.2f%%',i,SubShootName((i * CONFIG.waves)-(CONFIG.waves - 1),1),minVC,maxVC));
        else
            set(handles.lb_ok_waves,'String',char( string_before , sprintf('(%d) %d VC min %0.2f%% max %0.2f%%',i,SubShootName((i * CONFIG.waves)-(CONFIG.waves - 1),1),minVC,maxVC)));
        end
    end
end

ok_numbers = size(get(handles.lb_ok_waves,'String'));
set(handles.panel_ok_waves,'Title',sprintf('Scans without problems (%d)',ok_numbers(1)));
problem_numbers = size(get(handles.lb_problem_waves,'String'));
set(handles.panel_problem_waves,'Title',sprintf('Scans with problems (%d)',problem_numbers(1)));

update_log(handles,'Variation Coefficient filter DONE');
update_log(handles,'Showing results...');

set(handles.pb_run_from_current_data,'enable','on');

% --- Executes on button press in pb_export_xls.
function pb_export_xls_Callback(hObject, eventdata, handles)
% hObject    handle to pb_export_xls (see GCBO)
% eventdata  reserved - to be defined in a future version of MATLAB
% handles    structure with handles and user data (see GUIDATA)
update_log(handles,'Saving file...');
set(handles.pb_export_xls,'enable','off');
WaveName = evalin('base','WaveName');
SubShootName = evalin('base','SubShootName');
DATAROW = evalin('base','DATARAW');
[FileName,PathName] = uiputfile({'*.csv'},'Save a csv file');
file_id = fopen(strcat(PathName,FileName),'w');
h = waitbar(0,'Please wait...');
lenght = size(WaveName);
fprintf(file_id,' ');
for i=1 : lenght(1)
    fprintf(file_id,',%d',WaveName(i));
end
fprintf(file_id,'\n');
lenght = size(DATAROW);
for i=1 : lenght(1)
    fprintf(file_id,'%d',SubShootName(i));
    waitbar(i / lenght(1));
    for j=1 : lenght(2)
        if(~isnan(DATAROW(i,j)))
            fprintf(file_id,',%f',DATAROW(i,j));
        else
            fprintf(file_id,', ');
        end
    end
    fprintf(file_id,'\n');
end

fclose(file_id);
close(h);
set(handles.pb_export_xls,'enable','on');
update_log(handles,'Saving file DONE');

% --- Executes on button press in pb_apply_filter.
function pb_apply_filter_Callback(hObject, eventdata, handles)
% hObject    handle to pb_apply_filter (see GCBO)
% eventdata  reserved - to be defined in a future version of MATLAB
% handles    structure with handles and user data (see GUIDATA)
set(handles.pb_apply_filter,'enable','off');
update_log(handles,'Applying Wavelength Filers');
check = get(handles.cb_wave_seg_1,'Value');
if(check == 1)
    all = get(handles.cb_ws_1_all_data,'Value');
    inf = str2double(get(handles.et_ws_1_wl_start,'String'));
    sup = str2double(get(handles.et_ws_1_wl_end,'String'));
    setDataHasExcluded(inf, sup, all);
    update_log(handles,'Application of Wavelength Filer 1 DONE');
end
check = get(handles.cb_wave_seg_2,'Value');
if(check == 1)
    all = get(handles.cb_ws_2_all_data,'Value');
    inf = str2double(get(handles.et_ws_2_wl_start,'String'));
    sup = str2double(get(handles.et_ws_2_wl_end,'String'));
    setDataHasExcluded(inf, sup, all);
    update_log(handles,'Application of Wavelength Filer 2 DONE');
end
check = get(handles.cb_wave_seg_3,'Value');
if(check == 1)
    all = get(handles.cb_ws_3_all_data,'Value');
    inf = str2double(get(handles.et_ws_3_wl_start,'String'));
    sup = str2double(get(handles.et_ws_3_wl_end,'String'));
    setDataHasExcluded(inf, sup, all);
    update_log(handles,'Application of Wavelength Filer 3 DONE');
end
check = get(handles.cb_wave_seg_4,'Value');
if(check == 1)
    all = get(handles.cb_ws_4_all_data,'Value');
    inf = str2double(get(handles.et_ws_4_wl_start,'String'));
    sup = str2double(get(handles.et_ws_4_wl_end,'String'));
    setDataHasExcluded(inf, sup, all);
    update_log(handles,'Application of Wavelength Filer 4 DONE');
end
check = get(handles.cb_wave_seg_5,'Value');
if(check == 1)
    all = get(handles.cb_ws_5_all_data,'Value');
    inf = str2double(get(handles.et_ws_5_wl_start,'String'));
    sup = str2double(get(handles.et_ws_5_wl_end,'String'));
    setDataHasExcluded(inf, sup, all);
    update_log(handles,'Application of Wavelength Filer 5 DONE');
end
check = get(handles.cb_wave_seg_6,'Value');
if(check == 1)
    all = get(handles.cb_ws_6_all_data,'Value');
    inf = str2double(get(handles.et_ws_6_wl_start,'String'));
    sup = str2double(get(handles.et_ws_6_wl_end,'String'));
    setDataHasExcluded(inf, sup, all);
    update_log(handles,'Application of Wavelength Filer 6 DONE');
end
check = get(handles.cb_wave_seg_7,'Value');
if(check == 1)
    all = get(handles.cb_ws_7_all_data,'Value');
    inf = str2double(get(handles.et_ws_7_wl_start,'String'));
    sup = str2double(get(handles.et_ws_7_wl_end,'String'));
    setDataHasExcluded(inf, sup, all);
    update_log(handles,'Application of Wavelength Filer 7 DONE');
end
check = get(handles.cb_wave_seg_8,'Value');
if(check == 1)
    all = get(handles.cb_ws_8_all_data,'Value');
    inf = str2double(get(handles.et_ws_8_wl_start,'String'));
    sup = str2double(get(handles.et_ws_8_wl_end,'String'));
    setDataHasExcluded(inf, sup, all);
    update_log(handles,'Application of Wavelength Filer 8 DONE');
end
check = get(handles.cb_wave_seg_9,'Value');
if(check == 1)
    all = get(handles.cb_ws_9_all_data,'Value');
    inf = str2double(get(handles.et_ws_9_wl_start,'String'));
    sup = str2double(get(handles.et_ws_9_wl_end,'String'));
    setDataHasExcluded(inf, sup, all);
    update_log(handles,'Application of Wavelength Filer 9 DONE');
end
check = get(handles.cb_wave_seg_10,'Value');
if(check == 1)
    all = get(handles.cb_ws_10_all_data,'Value');
    inf = str2double(get(handles.et_ws_10_wl_start,'String'));
    sup = str2double(get(handles.et_ws_10_wl_end,'String'));
    setDataHasExcluded(inf, sup, all);
    update_log(handles,'Application of Wavelength Filer 10 DONE');
end
set(handles.pb_apply_filter,'enable','on');

% --- Executes on button press in cb_ws_1_all_data.
function cb_ws_1_all_data_Callback(hObject, eventdata, handles)
% hObject    handle to cb_ws_1_all_data (see GCBO)
% eventdata  reserved - to be defined in a future version of MATLAB
% handles    structure with handles and user data (see GUIDATA)

% Hint: get(hObject,'Value') returns toggle state of cb_ws_1_all_data


% --- Executes on button press in cb_ws_2_all_data.
function cb_ws_2_all_data_Callback(hObject, eventdata, handles)
% hObject    handle to cb_ws_2_all_data (see GCBO)
% eventdata  reserved - to be defined in a future version of MATLAB
% handles    structure with handles and user data (see GUIDATA)

% Hint: get(hObject,'Value') returns toggle state of cb_ws_2_all_data


% --- Executes on button press in cb_ws_3_all_data.
function cb_ws_3_all_data_Callback(hObject, eventdata, handles)
% hObject    handle to cb_ws_3_all_data (see GCBO)
% eventdata  reserved - to be defined in a future version of MATLAB
% handles    structure with handles and user data (see GUIDATA)

% Hint: get(hObject,'Value') returns toggle state of cb_ws_3_all_data


% --- Executes on button press in cb_ws_4_all_data.
function cb_ws_4_all_data_Callback(hObject, eventdata, handles)
% hObject    handle to cb_ws_4_all_data (see GCBO)
% eventdata  reserved - to be defined in a future version of MATLAB
% handles    structure with handles and user data (see GUIDATA)

% Hint: get(hObject,'Value') returns toggle state of cb_ws_4_all_data


% --- Executes on button press in cb_ws_5_all_data.
function cb_ws_5_all_data_Callback(hObject, eventdata, handles)
% hObject    handle to cb_ws_5_all_data (see GCBO)
% eventdata  reserved - to be defined in a future version of MATLAB
% handles    structure with handles and user data (see GUIDATA)

% Hint: get(hObject,'Value') returns toggle state of cb_ws_5_all_data


% --- Executes on button press in cb_ws_6_all_data.
function cb_ws_6_all_data_Callback(hObject, eventdata, handles)
% hObject    handle to cb_ws_6_all_data (see GCBO)
% eventdata  reserved - to be defined in a future version of MATLAB
% handles    structure with handles and user data (see GUIDATA)

% Hint: get(hObject,'Value') returns toggle state of cb_ws_6_all_data


% --- Executes on button press in cb_ws_7_all_data.
function cb_ws_7_all_data_Callback(hObject, eventdata, handles)
% hObject    handle to cb_ws_7_all_data (see GCBO)
% eventdata  reserved - to be defined in a future version of MATLAB
% handles    structure with handles and user data (see GUIDATA)

% Hint: get(hObject,'Value') returns toggle state of cb_ws_7_all_data


% --- Executes on button press in cb_ws_8_all_data.
function cb_ws_8_all_data_Callback(hObject, eventdata, handles)
% hObject    handle to cb_ws_8_all_data (see GCBO)
% eventdata  reserved - to be defined in a future version of MATLAB
% handles    structure with handles and user data (see GUIDATA)

% Hint: get(hObject,'Value') returns toggle state of cb_ws_8_all_data


% --- Executes on button press in cb_ws_9_all_data.
function cb_ws_9_all_data_Callback(hObject, eventdata, handles)
% hObject    handle to cb_ws_9_all_data (see GCBO)
% eventdata  reserved - to be defined in a future version of MATLAB
% handles    structure with handles and user data (see GUIDATA)

% Hint: get(hObject,'Value') returns toggle state of cb_ws_9_all_data


% --- Executes on button press in cb_ws_10_all_data.
function cb_ws_10_all_data_Callback(hObject, eventdata, handles)
% hObject    handle to cb_ws_10_all_data (see GCBO)
% eventdata  reserved - to be defined in a future version of MATLAB
% handles    structure with handles and user data (see GUIDATA)

% Hint: get(hObject,'Value') returns toggle state of cb_ws_10_all_data


function et_vc_limit_Callback(hObject, eventdata, handles)
% hObject    handle to et_vc_limit (see GCBO)
% eventdata  reserved - to be defined in a future version of MATLAB
% handles    structure with handles and user data (see GUIDATA)

% Hints: get(hObject,'String') returns contents of et_vc_limit as text
%        str2double(get(hObject,'String')) returns contents of et_vc_limit as a double


% --- Executes during object creation, after setting all properties.
function et_vc_limit_CreateFcn(hObject, eventdata, handles)
% hObject    handle to et_vc_limit (see GCBO)
% eventdata  reserved - to be defined in a future version of MATLAB
% handles    empty - handles not created until after all CreateFcns called

% Hint: edit controls usually have a white background on Windows.
%       See ISPC and COMPUTER.
if ispc && isequal(get(hObject,'BackgroundColor'), get(0,'defaultUicontrolBackgroundColor'))
    set(hObject,'BackgroundColor','white');
end


% --- Executes on selection change in lb_problem_waves.
function lb_problem_waves_Callback(hObject, eventdata, handles)
% hObject    handle to lb_problem_waves (see GCBO)
% eventdata  reserved - to be defined in a future version of MATLAB
% handles    structure with handles and user data (see GUIDATA)

% Hints: contents = cellstr(get(hObject,'String')) returns lb_problem_waves contents as cell array
%        contents{get(hObject,'Value')} returns selected item from lb_problem_waves
index_selected = get(hObject,'Value');
all_strings = get(hObject,'String');
string_splited = strsplit(all_strings(index_selected,:),')');
string_splited = strsplit(string_splited{1},'(');
array_index = str2num(string_splited{2});

CONFIG = evalin('base','CONFIG');
CONFIG.in_plot_ok = false;
assignin('base', 'CONFIG', CONFIG);
WaveName = evalin('base','WaveName');
SubShootName = evalin('base','SubShootName');
DATA = evalin('base','DATARAW');
VC = evalin('base','VC');

GraphColors = {[192/255 57/255 43/255], [155/255 89/255 182/255], [41/255 128/255 185/255], [26/255 188/255 156/255], [30/255 132/255 73/255], [241/255 196/255 15/255], [125/255 102/255 8/255], [214/255 137/255 16/255], [211/255 84/255 0/255], [170/255 203/255 206/255], [113/255 125/255 126/255], [97/255 154/255 173/255], [61/255 57/255 87/255], [245/255 32/255 32/255], [32/255 84/255 245/255], [245/255 32/255 225/255]};
TableColors = {'#C0392B', '#9B59B6', '#2980B9', '#1ABC9C', '#1E8449', '#F1C40F', '#7D6608', '#D68910', '#D35400', '#AACBCE', '#717D7E', '#619AAD', '#3D3957', '#F52020', '#2054F5', '#F520E1'};
GraphMarkers = {'none', '.', 'x', 'o', '*', '+', 's', 'd' };

TABLE = {};

cla(handles.main_graph);
marker = 1;
color = 1;
counter = 1;
hold on
for i=(array_index * CONFIG.waves)-(CONFIG.waves - 1) : ((array_index * CONFIG.waves)-(CONFIG.waves - 1) + (CONFIG.waves - 1))
    plot(handles.main_graph,WaveName, DATA(i,:),'Color',GraphColors{color}, 'Marker', GraphMarkers{marker});
    
    value = char(sprintf('<html><body bgcolor="%s">(%d) %d</body></html>',TableColors{color},array_index,SubShootName(i,1)));
    bool = false;
    
    if(sum(~isnan(DATA(i,:))) == 0)
        bool = true;
    end
    
    TABLE = [ TABLE ; {value, SubShootName(i,1), bool}];
    counter = counter + 1;
    color = color + 1;
        
    if(color > 16)
        color = 1;
        marker = marker + 1;
    end
end
hold off
set(handles.table_waves,'Data',TABLE);

% --- Executes during object creation, after setting all properties.
function lb_problem_waves_CreateFcn(hObject, eventdata, handles)
% hObject    handle to lb_problem_waves (see GCBO)
% eventdata  reserved - to be defined in a future version of MATLAB
% handles    empty - handles not created until after all CreateFcns called

% Hint: listbox controls usually have a white background on Windows.
%       See ISPC and COMPUTER.
if ispc && isequal(get(hObject,'BackgroundColor'), get(0,'defaultUicontrolBackgroundColor'))
    set(hObject,'BackgroundColor','white');
end


% --- Executes on button press in pushbutton27.
function pushbutton27_Callback(hObject, eventdata, handles)
% hObject    handle to pushbutton27 (see GCBO)
% eventdata  reserved - to be defined in a future version of MATLAB
% handles    structure with handles and user data (see GUIDATA)


% --- Executes on selection change in lb_ok_waves.
function lb_ok_waves_Callback(hObject, eventdata, handles)
% hObject    handle to lb_ok_waves (see GCBO)
% eventdata  reserved - to be defined in a future version of MATLAB
% handles    structure with handles and user data (see GUIDATA)

% Hints: contents = cellstr(get(hObject,'String')) returns lb_ok_waves contents as cell array
%        contents{get(hObject,'Value')} returns selected item from lb_ok_waves
index_selected = get(hObject,'Value');
all_strings = get(hObject,'String');
string_splited = strsplit(all_strings(index_selected,:),')');
string_splited = strsplit(string_splited{1},'(');
array_index = str2num(string_splited{2});
CONFIG = evalin('base','CONFIG');
CONFIG.in_plot_ok = true;
assignin('base', 'CONFIG', CONFIG);
WaveName = evalin('base','WaveName');
SubShootName = evalin('base','SubShootName');
DATA = evalin('base','DATARAW');
VC = evalin('base','VC');

GraphColors = {[192/255 57/255 43/255], [155/255 89/255 182/255], [41/255 128/255 185/255], [26/255 188/255 156/255], [30/255 132/255 73/255], [241/255 196/255 15/255], [125/255 102/255 8/255], [214/255 137/255 16/255], [211/255 84/255 0/255], [170/255 203/255 206/255], [113/255 125/255 126/255], [97/255 154/255 173/255], [61/255 57/255 87/255], [245/255 32/255 32/255], [32/255 84/255 245/255], [245/255 32/255 225/255]};
TableColors = {'#C0392B', '#9B59B6', '#2980B9', '#1ABC9C', '#1E8449', '#F1C40F', '#7D6608', '#D68910', '#D35400', '#AACBCE', '#717D7E', '#619AAD', '#3D3957', '#F52020', '#2054F5', '#F520E1'};
GraphMarkers = {'none', '.', 'x', 'o', '*', '+', 's', 'd' };

TABLE = {};

cla(handles.main_graph);
marker = 1;
color = 1;
counter = 1;
hold on
for i=(array_index * CONFIG.waves)-(CONFIG.waves - 1) : ((array_index * CONFIG.waves)-(CONFIG.waves - 1) + (CONFIG.waves - 1))
    plot(handles.main_graph,WaveName, DATA(i,:),'Color',GraphColors{color}, 'Marker', GraphMarkers{marker});
    
    value = char(sprintf('<html><body bgcolor="%s">(%d) %d</body></html>',TableColors{color},array_index,SubShootName(i,1)));
    bool = false;
    
    if(sum(~isnan(DATA(i,:))) == 0)
        bool = true;
    end
    
    TABLE = [ TABLE ; {value, SubShootName(i,1), bool}];
    counter = counter + 1;
    color = color + 1;
        
    if(color > 16)
        color = 1;
        marker = marker + 1;
    end
end
hold off
set(handles.table_waves,'Data',TABLE);


% --- Executes during object creation, after setting all properties.
function lb_ok_waves_CreateFcn(hObject, eventdata, handles)
% hObject    handle to lb_ok_waves (see GCBO)
% eventdata  reserved - to be defined in a future version of MATLAB
% handles    empty - handles not created until after all CreateFcns called

% Hint: listbox controls usually have a white background on Windows.
%       See ISPC and COMPUTER.
if ispc && isequal(get(hObject,'BackgroundColor'), get(0,'defaultUicontrolBackgroundColor'))
    set(hObject,'BackgroundColor','white');
end


% --- Executes on button press in pb_plot_ok_waves.
function pb_plot_ok_waves_Callback(hObject, eventdata, handles)
% hObject    handle to pb_plot_ok_waves (see GCBO)
% eventdata  reserved - to be defined in a future version of MATLAB
% handles    structure with handles and user data (see GUIDATA)
index_selected = get(handles.lb_ok_waves,'Value');
CONFIG = evalin('base','CONFIG');
CONFIG.in_plot_ok = true;
assignin('base', 'CONFIG', CONFIG);
WaveName = evalin('base','WaveName');
SubShootName = evalin('base','SubShootName');
DATA = evalin('base','DATARAW');
VC = evalin('base','VC');

GraphColors = {[192/255 57/255 43/255], [155/255 89/255 182/255], [41/255 128/255 185/255], [26/255 188/255 156/255], [30/255 132/255 73/255], [241/255 196/255 15/255], [125/255 102/255 8/255], [214/255 137/255 16/255], [211/255 84/255 0/255], [170/255 203/255 206/255], [113/255 125/255 126/255], [97/255 154/255 173/255], [61/255 57/255 87/255], [245/255 32/255 32/255], [32/255 84/255 245/255], [245/255 32/255 225/255]};
TableColors = {'#C0392B', '#9B59B6', '#2980B9', '#1ABC9C', '#1E8449', '#F1C40F', '#7D6608', '#D68910', '#D35400', '#AACBCE', '#717D7E', '#619AAD', '#3D3957', '#F52020', '#2054F5', '#F520E1'};
GraphMarkers = {'none', '.', 'x', 'o', '*', '+', 's', 'd' };

TABLE = {};

cla(handles.main_graph);
marker = 1;
color = 1;
counter = 1;
hold on
for i=(index_selected * CONFIG.waves)-(CONFIG.waves - 1) : ((index_selected * CONFIG.waves)-(CONFIG.waves - 1) + (CONFIG.waves - 1))
    plot(handles.main_graph,WaveName, DATA(i,:),'Color',GraphColors{color}, 'Marker', GraphMarkers{marker});
    
    value = char(sprintf('<html><body bgcolor="%s">(%d) %d</body></html>',TableColors{color},index_selected,SubShootName(i,1)));
    bool = false;
    
    if(sum(~isnan(DATA(i,:))) == 0)
        bool = true;
    end
    
    TABLE = [ TABLE ; {value, SubShootName(i,1), bool}];
    counter = counter + 1;
    color = color + 1;
        
    if(color > 16)
        color = 1;
        marker = marker + 1;
    end
end
hold off
set(handles.table_waves,'Data',TABLE);


% --- Executes on button press in pushbutton28.
function pushbutton28_Callback(hObject, eventdata, handles)
% hObject    handle to pushbutton28 (see GCBO)
% eventdata  reserved - to be defined in a future version of MATLAB
% handles    structure with handles and user data (see GUIDATA)


% --- Executes on button press in pb_maximize_plot.
function pb_maximize_plot_Callback(hObject, eventdata, handles)
% hObject    handle to pb_maximize_plot (see GCBO)
% eventdata  reserved - to be defined in a future version of MATLAB
% handles    structure with handles and user data (see GUIDATA)
index_selected = get(handles.lb_problem_waves,'Value');
all_strings = get(handles.lb_problem_waves,'String');
CONFIG = evalin('base','CONFIG');

if(CONFIG.in_plot_ok)
    index_selected = get(handles.lb_ok_waves,'Value');
    all_strings = get(handles.lb_ok_waves,'String');
end

string_splited = strsplit(all_strings(index_selected,:),')');
string_splited = strsplit(string_splited{1},'(');
array_index = str2num(string_splited{2});

WaveName = evalin('base','WaveName');
SubShootName = evalin('base','SubShootName');
DATA = evalin('base','DATARAW');

GraphColors = {[192/255 57/255 43/255], [155/255 89/255 182/255], [41/255 128/255 185/255], [26/255 188/255 156/255], [30/255 132/255 73/255], [241/255 196/255 15/255], [125/255 102/255 8/255], [214/255 137/255 16/255], [211/255 84/255 0/255], [170/255 203/255 206/255], [113/255 125/255 126/255], [97/255 154/255 173/255], [61/255 57/255 87/255], [245/255 32/255 32/255], [32/255 84/255 245/255], [245/255 32/255 225/255]};
TableColors = {'#C0392B', '#9B59B6', '#2980B9', '#1ABC9C', '#1E8449', '#F1C40F', '#7D6608', '#D68910', '#D35400', '#AACBCE', '#717D7E', '#619AAD', '#3D3957', '#F52020', '#2054F5', '#F520E1'};
GraphMarkers = {'none', '.', 'x', 'o', '*', '+', 's', 'd' };

marker = 1;
color = 1;

figure
hold on
for i=(array_index * CONFIG.waves)-(CONFIG.waves - 1) : ((array_index * CONFIG.waves)-(CONFIG.waves - 1) + (CONFIG.waves - 1))
    plot(WaveName, DATA(i,:),'Color',GraphColors{color}, 'Marker', GraphMarkers{marker});
    color = color + 1;
        
    if(color > 16)
        color = 1;
        marker = marker + 1;
    end
end
hold off

% --- Executes on button press in pushbutton31.
function pushbutton31_Callback(hObject, eventdata, handles)
% hObject    handle to pushbutton31 (see GCBO)
% eventdata  reserved - to be defined in a future version of MATLAB
% handles    structure with handles and user data (see GUIDATA)
TABLE = get(handles.table_waves,'Data');
TABLE_size = size(TABLE);
DATA = evalin('base','DATARAW');
for i = 1 : TABLE_size(1)
    if(TABLE{i,3} == 1)
        wave = TABLE{i,2};
        
        DATA_size = size(DATA);
        
        for j = 1 : DATA_size(2)
            DATA(wave,j) = NaN;
        end
        
    end
end
assignin('base', 'DATARAW', DATA);

index_selected = get(handles.lb_problem_waves,'Value');
all_strings = get(handles.lb_problem_waves,'String');
string_splited = strsplit(all_strings(index_selected,:),')');
string_splited = strsplit(string_splited{1},'(');
array_index = str2num(string_splited{2});

CONFIG = evalin('base','CONFIG');
CONFIG.in_plot_ok = false;
assignin('base', 'CONFIG', CONFIG);
WaveName = evalin('base','WaveName');
SubShootName = evalin('base','SubShootName');
VC = evalin('base','VC');

GraphColors = {[192/255 57/255 43/255], [155/255 89/255 182/255], [41/255 128/255 185/255], [26/255 188/255 156/255], [30/255 132/255 73/255], [241/255 196/255 15/255], [125/255 102/255 8/255], [214/255 137/255 16/255], [211/255 84/255 0/255], [170/255 203/255 206/255], [113/255 125/255 126/255], [97/255 154/255 173/255], [61/255 57/255 87/255], [245/255 32/255 32/255], [32/255 84/255 245/255], [245/255 32/255 225/255]};
TableColors = {'#C0392B', '#9B59B6', '#2980B9', '#1ABC9C', '#1E8449', '#F1C40F', '#7D6608', '#D68910', '#D35400', '#AACBCE', '#717D7E', '#619AAD', '#3D3957', '#F52020', '#2054F5', '#F520E1'};
GraphMarkers = {'none', '.', 'x', 'o', '*', '+', 's', 'd' };

cla(handles.main_graph);
marker = 1;
color = 1;
counter = 1;
hold on
for i=(array_index * CONFIG.waves)-(CONFIG.waves - 1) : ((array_index * CONFIG.waves)-(CONFIG.waves - 1) + (CONFIG.waves - 1))
    plot(handles.main_graph,WaveName, DATA(i,:),'Color',GraphColors{color}, 'Marker', GraphMarkers{marker});
    counter = counter + 1;
    color = color + 1;
        
    if(color > 16)
        color = 1;
        marker = marker + 1;
    end
end
hold off


msgbox 'Selected data were deleted. Please run VC Filter Again.';


% --- Executes on button press in back_button.
function back_button_Callback(hObject, eventdata, handles)
% hObject    handle to back_button (see GCBO)
% eventdata  reserved - to be defined in a future version of MATLAB
% handles    structure with handles and user data (see GUIDATA)
 close();


% --- Executes when uipanel7 is resized.
function uipanel7_ResizeFcn(hObject, eventdata, handles)
% hObject    handle to uipanel7 (see GCBO)
% eventdata  reserved - to be defined in a future version of MATLAB
% handles    structure with handles and user data (see GUIDATA)
