# Supplementary material for: Spectral Knowledge (SK-UTALCA): Software for Exploratory Analysis of High-Resolution Spectral Reflectance Data on Plant Breeding
Source: Front Plant Sci. 2017 Jan 9;7:1996. doi: 10.3389/fpls.2016.01996 (PMC5220079; doi:10.3389/fpls.2016.01996)
Supplement: Supplementary file 2 [file DataSheet1.ZIP › Codes_(Main_functions_SK-UTAL)/SpecLabMain_vsPlot.m]

function varargout = SpecLabMain_vsPlot(varargin)
% SPECLABMAIN MATLAB code for SpecLabMain.fig
%      SPECLABMAIN, by itself, creates a new SPECLABMAIN or raises the existing
%      singleton*.
%
%      H = SPECLABMAIN returns the handle to a new SPECLABMAIN or the handle to
%      the existing singleton*.
%
%      SPECLABMAIN('CALLBACK',hObject,eventData,handles,...) calls the local
%      function named CALLBACK in SPECLABMAIN.M with the given input arguments.
%
%      SPECLABMAIN('Property','Value',...) creates a new SPECLABMAIN or raises the
%      existing singleton*.  Starting from the left, property value pairs are
%      applied to the GUI before SpecLabMain_OpeningFcn gets called.  An
%      unrecognized property name or invalid value makes property application
%      stop.  All inputs are passed to SpecLabMain_OpeningFcn via varargin.
%
%      *See GUI Options on GUIDE's Tools menu.  Choose "GUI allows only one
%      instance to run (singleton)".
%
% See also: GUIDE, GUIDATA, GUIHANDLES

% Edit the above text to modify the response to help SpecLabMain

% Last Modified by GUIDE v2.5 18-Apr-2016 18:55:20

% Begin initialization code - DO NOT EDIT
gui_Singleton = 1;
gui_State = struct('gui_Name',       mfilename, ...
                   'gui_Singleton',  gui_Singleton, ...
                   'gui_OpeningFcn', @SpecLabMain_OpeningFcn, ...
                   'gui_OutputFcn',  @SpecLabMain_OutputFcn, ...
                   'gui_LayoutFcn',  [] , ...
                   'gui_Callback',   []);
if nargin && ischar(varargin{1})
    gui_State.gui_Callback = str2func(varargin{1});
end

if nargout
    [varargout{1:nargout}] = gui_mainfcn(gui_State, varargin{:});
else
    gui_mainfcn(gui_State, varargin{:});
end
% End initialization code - DO NOT EDIT


% --- Executes just before SpecLabMain is made visible.
function SpecLabMain_OpeningFcn(hObject, eventdata, handles, varargin)
% This function has no output args, see OutputFcn.
% hObject    handle to figure
% eventdata  reserved - to be defined in a future version of MATLAB
% handles    structure with handles and user data (see GUIDATA)
% varargin   command line arguments to SpecLabMain (see VARARGIN)

% Choose default command line output for SpecLabMain
handles.output = hObject;

% Update handles structure
guidata(hObject, handles);
auto_make_plots(hObject, eventdata, handles);

% UIWAIT makes SpecLabMain wait for user response (see UIRESUME)
% uiwait(handles.figure1);


% --- Outputs from this function are returned to the command line.
function varargout = SpecLabMain_OutputFcn(hObject, eventdata, handles) 
% varargout  cell array for returning output args (see VARARGOUT);
% hObject    handle to figure
% eventdata  reserved - to be defined in a future version of MATLAB
% handles    structure with handles and user data (see GUIDATA)

% Get default command line output from handles structure
varargout{1} = handles.output;

% --- Executes on selection change in logbox.
function logbox_Callback(hObject, eventdata, handles)
% hObject    handle to logbox (see GCBO)
% eventdata  reserved - to be defined in a future version of MATLAB
% handles    structure with handles and user data (see GUIDATA)

% Hints: contents = cellstr(get(hObject,'String')) returns logbox contents as cell array
%        contents{get(hObject,'Value')} returns selected item from logbox


% --- Executes during object creation, after setting all properties.
function logbox_CreateFcn(hObject, eventdata, handles)
% hObject    handle to logbox (see GCBO)
% eventdata  reserved - to be defined in a future version of MATLAB
% handles    empty - handles not created until after all CreateFcns called

% Hint: listbox controls usually have a white background on Windows.
%       See ISPC and COMPUTER.
if ispc && isequal(get(hObject,'BackgroundColor'), get(0,'defaultUicontrolBackgroundColor'))
    set(hObject,'BackgroundColor','white');
end

function update_log(handles,msj)
    set(handles.logbox,'String',char(sprintf('%s %s',datestr(clock,'dd/mm/yyyy HH:MM:SS'),msj),get(handles.logbox,'String')));


% --- Executes on windows creation.
function auto_make_plots(hObject, eventdata, handles)
% hObject    handle to pb_make_plots (see GCBO)
% eventdata  reserved - to be defined in a future version of MATLAB
% handles    structure with handles and user data (see GUIDATA)
    makeWaveAverage();
    indices = Indexes();
    
    cla(handles.axes1);
    cla(handles.axes2);
    cla(handles.axes3);
    cla(handles.axes4);
    
    set(handles.pum_x_ax1,'Value',1);
    set(handles.pum_x_ax2,'Value',1);
    set(handles.pum_x_ax3,'Value',1);
    set(handles.pum_x_ax4,'Value',1);
    
    set(handles.pum_y_ax1,'Value',1);
    set(handles.pum_y_ax2,'Value',1);
    set(handles.pum_y_ax3,'Value',1);
    set(handles.pum_y_ax4,'Value',1);
    
    indexListPopUps = indices.getIndexList2PopUp();
    responseListPopUps = getListOfResponsePouUp(4);
    
    set(handles.pum_x_ax1,'String',indexListPopUps);
    set(handles.pum_x_ax2,'String',indexListPopUps);
    set(handles.pum_x_ax3,'String',indexListPopUps);
    set(handles.pum_x_ax4,'String',indexListPopUps);
    
    set(handles.pum_y_ax1,'String',responseListPopUps);
    set(handles.pum_y_ax2,'String',responseListPopUps);
    set(handles.pum_y_ax3,'String',responseListPopUps);
    set(handles.pum_y_ax4,'String',responseListPopUps);
    
    NDVIOp = indices.getIndexOperation('NDVI (780;670)');
    set(handles.pum_x_ax1,'Value',indices.getIndexPosition('NDVI (780;670)'));
    SROp = indices.getIndexOperation('SR (845;665)');
    set(handles.pum_x_ax2,'Value',indices.getIndexPosition('SR (845;665)'));
    PRIOp = indices.getIndexOperation('PRI (570;530)');
    set(handles.pum_x_ax3,'Value',indices.getIndexPosition('PRI (570;530)'));
    WIOp = indices.getIndexOperation('WI (970;900)');
    set(handles.pum_x_ax4,'Value',indices.getIndexPosition('WI (970;900)'));
    
    AVERAGING = evalin('base','AVERAGING');
    RESPONSEDATAnum = evalin('base','RESPONSEDATAnum');
    
    NDVIOp = strrep(NDVIOp, '$[', 'AVERAGING(:,getColumnOfWaveLenght(');
    NDVIOp = strrep(NDVIOp, ']', '))');
    
    NDVIvalues = eval(NDVIOp);

    hold on
    plot(handles.axes1,NDVIvalues,RESPONSEDATAnum(:,4),'b.');
    title(handles.axes1,['NDVI (780;670) v/s ' responseListPopUps(1,:)],'FontWeight','bold');
    hold off
    
    SROp = strrep(SROp, '$[', 'AVERAGING(:,getColumnOfWaveLenght(');
    SROp = strrep(SROp, ']', '))');
    
    SRvalues = eval(SROp);

    hold on
    plot(handles.axes2,SRvalues,RESPONSEDATAnum(:,4),'b.');
    title(handles.axes2,['SR (845;665) v/s ' responseListPopUps(1,:)],'FontWeight','bold');
    hold off
    
    PRIOp = strrep(PRIOp, '$[', 'AVERAGING(:,getColumnOfWaveLenght(');
    PRIOp = strrep(PRIOp, ']', '))');
    
    PRIvalues = eval(PRIOp);

    hold on
    plot(handles.axes3,PRIvalues,RESPONSEDATAnum(:,4),'b.');
    title(handles.axes3,['PRI (570;530) v/s ' responseListPopUps(1,:)],'FontWeight','bold');
    hold off
    
    WIOp = strrep(WIOp, '$[', 'AVERAGING(:,getColumnOfWaveLenght(');
    WIOp = strrep(WIOp, ']', '))');
    
    WIvalues = eval(WIOp);

    hold on
    plot(handles.axes4,WIvalues,RESPONSEDATAnum(:,4),'b.');
    title(handles.axes4,['WI (970;900) v/s ' responseListPopUps(1,:)],'FontWeight','bold');
    hold off
    
    set(handles.pum_x_ax1,'Enable','on');
    set(handles.pum_x_ax2,'Enable','on');
    set(handles.pum_x_ax3,'Enable','on');
    set(handles.pum_x_ax4,'Enable','on');
    
    set(handles.pum_y_ax1,'Enable','on');
    set(handles.pum_y_ax2,'Enable','on');
    set(handles.pum_y_ax3,'Enable','on');
    set(handles.pum_y_ax4,'Enable','on');
    
    guidata(hObject, handles);

% --- Executes on button press in pushbutton24.
function pushbutton24_Callback(hObject, eventdata, handles)
% hObject    handle to pushbutton24 (see GCBO)
% eventdata  reserved - to be defined in a future version of MATLAB
% handles    structure with handles and user data (see GUIDATA)
    


% --- Executes during object creation, after setting all properties.
function axes1_CreateFcn(hObject, eventdata, handles)
% hObject    handle to axes1 (see GCBO)
% eventdata  reserved - to be defined in a future version of MATLAB
% handles    empty - handles not created until after all CreateFcns called

% Hint: place code in OpeningFcn to populate axes1


% --- Executes on mouse press over axes background.
function axes1_ButtonDownFcn(hObject, eventdata, handles)
% hObject    handle to axes1 (see GCBO)
% eventdata  reserved - to be defined in a future version of MATLAB
% handles    structure with handles and user data (see GUIDATA)


% --- Executes on button press in ax1_delete_button.
function ax1_delete_button_Callback(hObject, eventdata, handles)
% hObject    handle to ax1_delete_button (see GCBO)
% eventdata  reserved - to be defined in a future version of MATLAB
% handles    structure with handles and user data (see GUIDATA)
    contents = cellstr(get(handles.pum_y_ax1,'String'));
    responseVar = contents{get(handles.pum_y_ax1,'Value')};
    indices = Indexes();

    RESPONSEDATAtxt = evalin('base','RESPONSEDATAtxt');

    if get(handles.pum_y_ax1,'Value') == 1
        responseVar = RESPONSEDATAtxt{1, 4};
    end

    contents = cellstr(get(handles.pum_x_ax1,'String'));
    indexName = contents{get(handles.pum_x_ax1,'Value')};

    if get(handles.pum_x_ax1,'Value') == 1
        indexName = 'NDVI';
    end

    IndexOp = indices.getIndexOperation(indexName);

    AVERAGING = evalin('base','AVERAGING');
    RESPONSEDATAnum = evalin('base','RESPONSEDATAnum');

    IndexOp = strrep(IndexOp, '$[', 'AVERAGING(:,getColumnOfWaveLenght(');
    IndexOp = strrep(IndexOp, ']', '))');

    Indexvalues = eval(IndexOp);

    figure,
    hold on
    plot(Indexvalues,RESPONSEDATAnum(:,getResponseVarIndex( 4, responseVar )),'b.');
    hx = graph2d.constantline(0, 'LineStyle',':', 'Color',[.9 .9 .9]);
    changedependvar(hx,'x');
    hy = graph2d.constantline(0, 'LineStyle',':', 'Color',[.9 .9 .9]);
    changedependvar(hy,'y');
    title([indexName ' v/s ' responseVar],'FontWeight','bold');
    hold off
    pointslist = cell2mat(selectdata('action','delete'));
    deleteFromGraph( pointslist );
    pum_y_ax1_Callback(hObject, eventdata, handles);
    pum_y_ax2_Callback(hObject, eventdata, handles);
    pum_y_ax3_Callback(hObject, eventdata, handles);
    pum_y_ax4_Callback(hObject, eventdata, handles);

    
% --- Executes on button press in ax2_delete_button.
function ax2_delete_button_Callback(hObject, eventdata, handles)
% hObject    handle to ax2_delete_button (see GCBO)
% eventdata  reserved - to be defined in a future version of MATLAB
% handles    structure with handles and user data (see GUIDATA)
    contents = cellstr(get(handles.pum_y_ax2,'String'));
    responseVar = contents{get(handles.pum_y_ax2,'Value')};
    indices = Indexes();

    RESPONSEDATAtxt = evalin('base','RESPONSEDATAtxt');

    if get(handles.pum_y_ax2,'Value') == 1
        responseVar = RESPONSEDATAtxt{1, 4};
    end

    contents = cellstr(get(handles.pum_x_ax2,'String'));
    indexName = contents{get(handles.pum_x_ax2,'Value')};

    if get(handles.pum_x_ax2,'Value') == 1
        indexName = 'NDVI';
    end

    IndexOp = indices.getIndexOperation(indexName);

    AVERAGING = evalin('base','AVERAGING');
    RESPONSEDATAnum = evalin('base','RESPONSEDATAnum');

    IndexOp = strrep(IndexOp, '$[', 'AVERAGING(:,getColumnOfWaveLenght(');
    IndexOp = strrep(IndexOp, ']', '))');

    Indexvalues = eval(IndexOp);

    figure,
    hold on
    plot(Indexvalues,RESPONSEDATAnum(:,getResponseVarIndex( 4, responseVar )),'b.');
    hx = graph2d.constantline(0, 'LineStyle',':', 'Color',[.9 .9 .9]);
    changedependvar(hx,'x');
    hy = graph2d.constantline(0, 'LineStyle',':', 'Color',[.9 .9 .9]);
    changedependvar(hy,'y');
    title([indexName ' v/s ' responseVar],'FontWeight','bold');
    hold off
    pointslist = selectdata('action','delete');
    deleteFromGraph( pointslist{3} );
    pum_y_ax1_Callback(hObject, eventdata, handles);
    pum_y_ax2_Callback(hObject, eventdata, handles);
    pum_y_ax3_Callback(hObject, eventdata, handles);
    pum_y_ax4_Callback(hObject, eventdata, handles);

% --- Executes on button press in ax3_delete_button.
function ax3_delete_button_Callback(hObject, eventdata, handles)
% hObject    handle to ax3_delete_button (see GCBO)
% eventdata  reserved - to be defined in a future version of MATLAB
% handles    structure with handles and user data (see GUIDATA)
    contents = cellstr(get(handles.pum_y_ax3,'String'));
    responseVar = contents{get(handles.pum_y_ax3,'Value')};
    indices = Indexes();

    RESPONSEDATAtxt = evalin('base','RESPONSEDATAtxt');

    if get(handles.pum_y_ax3,'Value') == 1
        responseVar = RESPONSEDATAtxt{1, 4};
    end

    contents = cellstr(get(handles.pum_x_ax3,'String'));
    indexName = contents{get(handles.pum_x_ax3,'Value')};

    if get(handles.pum_x_ax3,'Value') == 1
        indexName = 'NDVI';
    end

    IndexOp = indices.getIndexOperation(indexName);

    AVERAGING = evalin('base','AVERAGING');
    RESPONSEDATAnum = evalin('base','RESPONSEDATAnum');

    IndexOp = strrep(IndexOp, '$[', 'AVERAGING(:,getColumnOfWaveLenght(');
    IndexOp = strrep(IndexOp, ']', '))');

    Indexvalues = eval(IndexOp);

    figure,
    hold on
    plot(Indexvalues,RESPONSEDATAnum(:,getResponseVarIndex( 4, responseVar )),'b.');
    hx = graph2d.constantline(0, 'LineStyle',':', 'Color',[.9 .9 .9]);
    changedependvar(hx,'x');
    hy = graph2d.constantline(0, 'LineStyle',':', 'Color',[.9 .9 .9]);
    changedependvar(hy,'y');
    title([indexName ' v/s ' responseVar],'FontWeight','bold');
    hold off
    pointslist = selectdata('action','delete');
    deleteFromGraph( pointslist{3} );
    pum_y_ax1_Callback(hObject, eventdata, handles);
    pum_y_ax2_Callback(hObject, eventdata, handles);
    pum_y_ax3_Callback(hObject, eventdata, handles);
    pum_y_ax4_Callback(hObject, eventdata, handles);

% --- Executes on button press in ax4_delete_button.
function ax4_delete_button_Callback(hObject, eventdata, handles)
% hObject    handle to ax4_delete_button (see GCBO)
% eventdata  reserved - to be defined in a future version of MATLAB
% handles    structure with handles and user data (see GUIDATA)
    contents = cellstr(get(handles.pum_y_ax4,'String'));
    responseVar = contents{get(handles.pum_y_ax4,'Value')};
    indices = Indexes();

    RESPONSEDATAtxt = evalin('base','RESPONSEDATAtxt');

    if get(handles.pum_y_ax4,'Value') == 1
        responseVar = RESPONSEDATAtxt{1, 4};
    end

    contents = cellstr(get(handles.pum_x_ax4,'String'));
    indexName = contents{get(handles.pum_x_ax4,'Value')};

    if get(handles.pum_x_ax4,'Value') == 1
        indexName = 'NDVI';
    end

    IndexOp = indices.getIndexOperation(indexName);

    AVERAGING = evalin('base','AVERAGING');
    RESPONSEDATAnum = evalin('base','RESPONSEDATAnum');

    IndexOp = strrep(IndexOp, '$[', 'AVERAGING(:,getColumnOfWaveLenght(');
    IndexOp = strrep(IndexOp, ']', '))');

    Indexvalues = eval(IndexOp);

    figure,
    hold on
    plot(Indexvalues,RESPONSEDATAnum(:,getResponseVarIndex( 4, responseVar )),'b.');
    hx = graph2d.constantline(0, 'LineStyle',':', 'Color',[.9 .9 .9]);
    changedependvar(hx,'x');
    hy = graph2d.constantline(0, 'LineStyle',':', 'Color',[.9 .9 .9]);
    changedependvar(hy,'y');
    title([indexName ' v/s ' responseVar],'FontWeight','bold');
    hold off
    pointslist = selectdata('action','delete');
    deleteFromGraph( pointslist{3} );
    pum_y_ax1_Callback(hObject, eventdata, handles);
    pum_y_ax2_Callback(hObject, eventdata, handles);
    pum_y_ax3_Callback(hObject, eventdata, handles);
    pum_y_ax4_Callback(hObject, eventdata, handles);

% --- Executes on selection change in pum_y_ax1.
function pum_y_ax1_Callback(hObject, eventdata, handles)
% hObject    handle to pum_y_ax1 (see GCBO)
% eventdata  reserved - to be defined in a future version of MATLAB
% handles    structure with handles and user data (see GUIDATA)
    contents = cellstr(get(handles.pum_y_ax1,'String'));
    responseVar = contents{get(handles.pum_y_ax1,'Value')};
    indices = Indexes();

    cla(handles.axes1);
    
    RESPONSEDATAtxt = evalin('base','RESPONSEDATAtxt');

    if get(handles.pum_y_ax1,'Value') == 1
        responseVar = RESPONSEDATAtxt{1, 4};
        handles.ax1_y_list_ok = 0;
    else
        handles.ax1_y_list_ok = 1;
    end

    contents = cellstr(get(handles.pum_x_ax1,'String'));
    indexName = contents{get(handles.pum_x_ax1,'Value')};

    IndexOp = indices.getIndexOperation(indexName);

    AVERAGING = evalin('base','AVERAGING');
    RESPONSEDATAnum = evalin('base','RESPONSEDATAnum');

    IndexOp = strrep(IndexOp, '$[', 'AVERAGING(:,getColumnOfWaveLenght(');
    IndexOp = strrep(IndexOp, ']', '))');

    Indexvalues = eval(IndexOp);

    hold on
    plot(handles.axes1,Indexvalues,RESPONSEDATAnum(:,getResponseVarIndex( 4, responseVar )),'b.');
    title(handles.axes1,[indexName ' v/s ' responseVar],'FontWeight','bold');
    hold off
    
    guidata(hObject, handles);
% Hints: contents = cellstr(get(hObject,'String')) returns pum_y_ax1 contents as cell array
%        contents{get(hObject,'Value')} returns selected item from pum_y_ax1


% --- Executes during object creation, after setting all properties.
function pum_y_ax1_CreateFcn(hObject, eventdata, handles)
% hObject    handle to pum_y_ax1 (see GCBO)
% eventdata  reserved - to be defined in a future version of MATLAB
% handles    empty - handles not created until after all CreateFcns called
% Hint: popupmenu controls usually have a white background on Windows.
%       See ISPC and COMPUTER.
if ispc && isequal(get(hObject,'BackgroundColor'), get(0,'defaultUicontrolBackgroundColor'))
    set(hObject,'BackgroundColor','white');
end


% --- Executes on selection change in pum_x_ax1.
function pum_x_ax1_Callback(hObject, eventdata, handles)
% hObject    handle to pum_x_ax1 (see GCBO)
% eventdata  reserved - to be defined in a future version of MATLAB
% handles    structure with handles and user data (see GUIDATA)
    indices = Indexes();
    contents = cellstr(get(handles.pum_x_ax1,'String'));
    indexName = contents{get(handles.pum_x_ax1,'Value')};

    cla(handles.axes1);
    
    contents = cellstr(get(handles.pum_y_ax1,'String'));
    responseVar = contents{get(handles.pum_y_ax1,'Value')};

    RESPONSEDATAtxt = evalin('base','RESPONSEDATAtxt');

    IndexOp = indices.getIndexOperation(indexName);

    AVERAGING = evalin('base','AVERAGING');
    RESPONSEDATAnum = evalin('base','RESPONSEDATAnum');

    IndexOp = strrep(IndexOp, '$[', 'AVERAGING(:,getColumnOfWaveLenght(');
    IndexOp = strrep(IndexOp, ']', '))');

    Indexvalues = eval(IndexOp);

    hold on
    plot(handles.axes1,Indexvalues,RESPONSEDATAnum(:,getResponseVarIndex( 4, responseVar )),'b.');
    title(handles.axes1,[indexName ' v/s ' responseVar],'FontWeight','bold');
    hold off
    
    guidata(hObject, handles);

% Hints: contents = cellstr(get(hObject,'String')) returns pum_x_ax1 contents as cell array
%        contents{get(hObject,'Value')} returns selected item from pum_x_ax1


% --- Executes during object creation, after setting all properties.
function pum_x_ax1_CreateFcn(hObject, eventdata, handles)
% hObject    handle to pum_x_ax1 (see GCBO)
% eventdata  reserved - to be defined in a future version of MATLAB
% handles    empty - handles not created until after all CreateFcns called

% Hint: popupmenu controls usually have a white background on Windows.
%       See ISPC and COMPUTER.
if ispc && isequal(get(hObject,'BackgroundColor'), get(0,'defaultUicontrolBackgroundColor'))
    set(hObject,'BackgroundColor','white');
end


% --- Executes on selection change in pum_y_ax2.
function pum_y_ax2_Callback(hObject, eventdata, handles)
% hObject    handle to pum_y_ax2 (see GCBO)
% eventdata  reserved - to be defined in a future version of MATLAB
% handles    structure with handles and user data (see GUIDATA)
    contents = cellstr(get(handles.pum_y_ax2,'String'));
    responseVar = contents{get(handles.pum_y_ax2,'Value')};
    indices = Indexes();

    cla(handles.axes2);
    
    RESPONSEDATAtxt = evalin('base','RESPONSEDATAtxt');

    if get(handles.pum_y_ax2,'Value') == 1
        responseVar = RESPONSEDATAtxt{1, 4};
        handles.ax2_y_list_ok = 0;
    else
        handles.ax2_y_list_ok = 1;
    end

    contents = cellstr(get(handles.pum_x_ax2,'String'));
    indexName = contents{get(handles.pum_x_ax2,'Value')};

    IndexOp = indices.getIndexOperation(indexName);

    AVERAGING = evalin('base','AVERAGING');
    RESPONSEDATAnum = evalin('base','RESPONSEDATAnum');

    IndexOp = strrep(IndexOp, '$[', 'AVERAGING(:,getColumnOfWaveLenght(');
    IndexOp = strrep(IndexOp, ']', '))');

    Indexvalues = eval(IndexOp);

    hold on
    plot(handles.axes2,Indexvalues,RESPONSEDATAnum(:,getResponseVarIndex( 4, responseVar )),'b.');
    title(handles.axes2,[indexName ' v/s ' responseVar],'FontWeight','bold');
    hold off
    
    guidata(hObject, handles);
% Hints: contents = cellstr(get(hObject,'String')) returns pum_y_ax2 contents as cell array
%        contents{get(hObject,'Value')} returns selected item from pum_y_ax2


% --- Executes during object creation, after setting all properties.
function pum_y_ax2_CreateFcn(hObject, eventdata, handles)
% hObject    handle to pum_y_ax2 (see GCBO)
% eventdata  reserved - to be defined in a future version of MATLAB
% handles    empty - handles not created until after all CreateFcns called

% Hint: popupmenu controls usually have a white background on Windows.
%       See ISPC and COMPUTER.
if ispc && isequal(get(hObject,'BackgroundColor'), get(0,'defaultUicontrolBackgroundColor'))
    set(hObject,'BackgroundColor','white');
end


% --- Executes on selection change in pum_x_ax2.
function pum_x_ax2_Callback(hObject, eventdata, handles)
% hObject    handle to pum_x_ax2 (see GCBO)
% eventdata  reserved - to be defined in a future version of MATLAB
% handles    structure with handles and user data (see GUIDATA)
    indices = Indexes();
    contents = cellstr(get(handles.pum_x_ax2,'String'));
    indexName = contents{get(handles.pum_x_ax2,'Value')};

    cla(handles.axes2);
    
    contents = cellstr(get(handles.pum_y_ax2,'String'));
    responseVar = contents{get(handles.pum_y_ax2,'Value')};

    RESPONSEDATAtxt = evalin('base','RESPONSEDATAtxt');

    IndexOp = indices.getIndexOperation(indexName);

    AVERAGING = evalin('base','AVERAGING');
    RESPONSEDATAnum = evalin('base','RESPONSEDATAnum');

    IndexOp = strrep(IndexOp, '$[', 'AVERAGING(:,getColumnOfWaveLenght(');
    IndexOp = strrep(IndexOp, ']', '))');

    Indexvalues = eval(IndexOp);

    hold on
    plot(handles.axes2,Indexvalues,RESPONSEDATAnum(:,getResponseVarIndex( 4, responseVar )),'b.');
    title(handles.axes2,[indexName ' v/s ' responseVar],'FontWeight','bold');
    hold off
    
    guidata(hObject, handles);
% Hints: contents = cellstr(get(hObject,'String')) returns pum_x_ax2 contents as cell array
%        contents{get(hObject,'Value')} returns selected item from pum_x_ax2


% --- Executes during object creation, after setting all properties.
function pum_x_ax2_CreateFcn(hObject, eventdata, handles)
% hObject    handle to pum_x_ax2 (see GCBO)
% eventdata  reserved - to be defined in a future version of MATLAB
% handles    empty - handles not created until after all CreateFcns called

% Hint: popupmenu controls usually have a white background on Windows.
%       See ISPC and COMPUTER.
if ispc && isequal(get(hObject,'BackgroundColor'), get(0,'defaultUicontrolBackgroundColor'))
    set(hObject,'BackgroundColor','white');
end


% --- Executes on selection change in pum_y_ax3.
function pum_y_ax3_Callback(hObject, eventdata, handles)
% hObject    handle to pum_y_ax3 (see GCBO)
% eventdata  reserved - to be defined in a future version of MATLAB
% handles    structure with handles and user data (see GUIDATA)
    contents = cellstr(get(handles.pum_y_ax3,'String'));
    responseVar = contents{get(handles.pum_y_ax3,'Value')};
    indices = Indexes();

    cla(handles.axes3);
    
    RESPONSEDATAtxt = evalin('base','RESPONSEDATAtxt');

    if get(handles.pum_y_ax3,'Value') == 1
        responseVar = RESPONSEDATAtxt{1, 4};
        handles.ax3_y_list_ok = 0;
    else
        handles.ax3_y_list_ok = 1;
    end

    contents = cellstr(get(handles.pum_x_ax3,'String'));
    indexName = contents{get(handles.pum_x_ax3,'Value')};

    IndexOp = indices.getIndexOperation(indexName);

    AVERAGING = evalin('base','AVERAGING');
    RESPONSEDATAnum = evalin('base','RESPONSEDATAnum');

    IndexOp = strrep(IndexOp, '$[', 'AVERAGING(:,getColumnOfWaveLenght(');
    IndexOp = strrep(IndexOp, ']', '))');

    Indexvalues = eval(IndexOp);

    hold on
    plot(handles.axes3,Indexvalues,RESPONSEDATAnum(:,getResponseVarIndex( 4, responseVar )),'b.');
    title(handles.axes3,[indexName ' v/s ' responseVar],'FontWeight','bold');
    hold off
    
    guidata(hObject, handles);
% Hints: contents = cellstr(get(hObject,'String')) returns pum_y_ax3 contents as cell array
%        contents{get(hObject,'Value')} returns selected item from pum_y_ax3


% --- Executes during object creation, after setting all properties.
function pum_y_ax3_CreateFcn(hObject, eventdata, handles)
% hObject    handle to pum_y_ax3 (see GCBO)
% eventdata  reserved - to be defined in a future version of MATLAB
% handles    empty - handles not created until after all CreateFcns called

% Hint: popupmenu controls usually have a white background on Windows.
%       See ISPC and COMPUTER.
if ispc && isequal(get(hObject,'BackgroundColor'), get(0,'defaultUicontrolBackgroundColor'))
    set(hObject,'BackgroundColor','white');
end


% --- Executes on selection change in pum_x_ax3.
function pum_x_ax3_Callback(hObject, eventdata, handles)
% hObject    handle to pum_x_ax3 (see GCBO)
% eventdata  reserved - to be defined in a future version of MATLAB
% handles    structure with handles and user data (see GUIDATA)
    indices = Indexes();
    contents = cellstr(get(handles.pum_x_ax3,'String'));
    indexName = contents{get(handles.pum_x_ax3,'Value')};

    cla(handles.axes3);
    
    contents = cellstr(get(handles.pum_y_ax3,'String'));
    responseVar = contents{get(handles.pum_y_ax3,'Value')};

    RESPONSEDATAtxt = evalin('base','RESPONSEDATAtxt');

    IndexOp = indices.getIndexOperation(indexName);

    AVERAGING = evalin('base','AVERAGING');
    RESPONSEDATAnum = evalin('base','RESPONSEDATAnum');

    IndexOp = strrep(IndexOp, '$[', 'AVERAGING(:,getColumnOfWaveLenght(');
    IndexOp = strrep(IndexOp, ']', '))');

    Indexvalues = eval(IndexOp);

    hold on
    plot(handles.axes3,Indexvalues,RESPONSEDATAnum(:,getResponseVarIndex( 4, responseVar )),'b.');
    title(handles.axes3,[indexName ' v/s ' responseVar],'FontWeight','bold');
    hold off

    guidata(hObject, handles);
% Hints: contents = cellstr(get(hObject,'String')) returns pum_x_ax3 contents as cell array
%        contents{get(hObject,'Value')} returns selected item from pum_x_ax3


% --- Executes during object creation, after setting all properties.
function pum_x_ax3_CreateFcn(hObject, eventdata, handles)
% hObject    handle to pum_x_ax3 (see GCBO)
% eventdata  reserved - to be defined in a future version of MATLAB
% handles    empty - handles not created until after all CreateFcns called

% Hint: popupmenu controls usually have a white background on Windows.
%       See ISPC and COMPUTER.
if ispc && isequal(get(hObject,'BackgroundColor'), get(0,'defaultUicontrolBackgroundColor'))
    set(hObject,'BackgroundColor','white');
end


% --- Executes on selection change in pum_y_ax4.
function pum_y_ax4_Callback(hObject, eventdata, handles)
% hObject    handle to pum_y_ax4 (see GCBO)
% eventdata  reserved - to be defined in a future version of MATLAB
% handles    structure with handles and user data (see GUIDATA)
    contents = cellstr(get(handles.pum_y_ax4,'String'));
    responseVar = contents{get(handles.pum_y_ax4,'Value')};
    indices = Indexes();

    cla(handles.axes4);
    
    RESPONSEDATAtxt = evalin('base','RESPONSEDATAtxt');

    contents = cellstr(get(handles.pum_x_ax4,'String'));
    indexName = contents{get(handles.pum_x_ax4,'Value')};

    IndexOp = indices.getIndexOperation(indexName);

    AVERAGING = evalin('base','AVERAGING');
    RESPONSEDATAnum = evalin('base','RESPONSEDATAnum');

    IndexOp = strrep(IndexOp, '$[', 'AVERAGING(:,getColumnOfWaveLenght(');
    IndexOp = strrep(IndexOp, ']', '))');

    Indexvalues = eval(IndexOp);

    hold on
    plot(handles.axes4,Indexvalues,RESPONSEDATAnum(:,getResponseVarIndex( 4, responseVar )),'b.');
    title(handles.axes4,[indexName ' v/s ' responseVar],'FontWeight','bold');
    hold off
    
    guidata(hObject, handles);
% Hints: contents = cellstr(get(hObject,'String')) returns pum_y_ax4 contents as cell array
%        contents{get(hObject,'Value')} returns selected item from pum_y_ax4


% --- Executes during object creation, after setting all properties.
function pum_y_ax4_CreateFcn(hObject, eventdata, handles)
% hObject    handle to pum_y_ax4 (see GCBO)
% eventdata  reserved - to be defined in a future version of MATLAB
% handles    empty - handles not created until after all CreateFcns called

% Hint: popupmenu controls usually have a white background on Windows.
%       See ISPC and COMPUTER.
if ispc && isequal(get(hObject,'BackgroundColor'), get(0,'defaultUicontrolBackgroundColor'))
    set(hObject,'BackgroundColor','white');
end


% --- Executes on selection change in pum_x_ax4.
function pum_x_ax4_Callback(hObject, eventdata, handles)
% hObject    handle to pum_x_ax4 (see GCBO)
% eventdata  reserved - to be defined in a future version of MATLAB
% handles    structure with handles and user data (see GUIDATA)
    indices = Indexes();
    contents = cellstr(get(handles.pum_x_ax4,'String'));
    indexName = contents{get(handles.pum_x_ax4,'Value')};

    cla(handles.axes4);

    contents = cellstr(get(handles.pum_y_ax4,'String'));
    responseVar = contents{get(handles.pum_y_ax4,'Value')};

    RESPONSEDATAtxt = evalin('base','RESPONSEDATAtxt');

    IndexOp = indices.getIndexOperation(indexName);

    AVERAGING = evalin('base','AVERAGING');
    RESPONSEDATAnum = evalin('base','RESPONSEDATAnum');

    IndexOp = strrep(IndexOp, '$[', 'AVERAGING(:,getColumnOfWaveLenght(');
    IndexOp = strrep(IndexOp, ']', '))');

    Indexvalues = eval(IndexOp);

    hold on
    plot(handles.axes4,Indexvalues,RESPONSEDATAnum(:,getResponseVarIndex( 4, responseVar )),'b.');
    title(handles.axes4,[indexName ' v/s ' responseVar],'FontWeight','bold');
    hold off
 
    guidata(hObject, handles);
% Hints: contents = cellstr(get(hObject,'String')) returns pum_x_ax4 contents as cell array
%        contents{get(hObject,'Value')} returns selected item from pum_x_ax4


% --- Executes during object creation, after setting all properties.
function pum_x_ax4_CreateFcn(hObject, eventdata, handles)
% hObject    handle to pum_x_ax4 (see GCBO)
% eventdata  reserved - to be defined in a future version of MATLAB
% handles    empty - handles not created until after all CreateFcns called

% Hint: popupmenu controls usually have a white background on Windows.
%       See ISPC and COMPUTER.
if ispc && isequal(get(hObject,'BackgroundColor'), get(0,'defaultUicontrolBackgroundColor'))
    set(hObject,'BackgroundColor','white');
end


% --- Executes on button press in pb_inicio.
function pb_inicio_Callback(hObject, eventdata, handles)
% hObject    handle to pb_inicio (see GCBO)
% eventdata  reserved - to be defined in a future version of MATLAB
% handles    structure with handles and user data (see GUIDATA)


% --- Executes on button press in pb_restore_data.
function pb_restore_data_Callback(hObject, eventdata, handles)
% hObject    handle to pb_restore_data (see GCBO)
% eventdata  reserved - to be defined in a future version of MATLAB
% handles    structure with handles and user data (see GUIDATA)
restoreVars();
auto_make_plots(hObject, eventdata, handles);


% --- Executes on button press in pb_save.
function pb_save_Callback(hObject, eventdata, handles)
% hObject    handle to pb_save (see GCBO)
% eventdata  reserved - to be defined in a future version of MATLAB
% handles    structure with handles and user data (see GUIDATA)
SaveBox();


% --- Executes on button press in back_button.
function back_button_Callback(hObject, eventdata, handles)
% hObject    handle to back_button (see GCBO)
% eventdata  reserved - to be defined in a future version of MATLAB
% handles    structure with handles and user data (see GUIDATA)
close();
