# Supplementary material for: Spectral Knowledge (SK-UTALCA): Software for Exploratory Analysis of High-Resolution Spectral Reflectance Data on Plant Breeding
Source: Front Plant Sci. 2017 Jan 9;7:1996. doi: 10.3389/fpls.2016.01996 (PMC5220079; doi:10.3389/fpls.2016.01996)
Supplement: Supplementary file 2 [file DataSheet1.ZIP › Codes_(Main_functions_SK-UTAL)/SpecLab_about.m]

function varargout = SpecLab_about(varargin)
% SPECLAB_ABOUT MATLAB code for SpecLab_about.fig
%      SPECLAB_ABOUT, by itself, creates a new SPECLAB_ABOUT or raises the existing
%      singleton*.
%
%      H = SPECLAB_ABOUT returns the handle to a new SPECLAB_ABOUT or the handle to
%      the existing singleton*.
%
%      SPECLAB_ABOUT('CALLBACK',hObject,eventData,handles,...) calls the local
%      function named CALLBACK in SPECLAB_ABOUT.M with the given input arguments.
%
%      SPECLAB_ABOUT('Property','Value',...) creates a new SPECLAB_ABOUT or raises the
%      existing singleton*.  Starting from the left, property value pairs are
%      applied to the GUI before SpecLab_about_OpeningFcn gets called.  An
%      unrecognized property name or invalid value makes property application
%      stop.  All inputs are passed to SpecLab_about_OpeningFcn via varargin.
%
%      *See GUI Options on GUIDE's Tools menu.  Choose "GUI allows only one
%      instance to run (singleton)".
%
% See also: GUIDE, GUIDATA, GUIHANDLES

% Edit the above text to modify the response to help SpecLab_about

% Last Modified by GUIDE v2.5 01-Dec-2016 01:33:54

% Begin initialization code - DO NOT EDIT
gui_Singleton = 1;
gui_State = struct('gui_Name',       mfilename, ...
                   'gui_Singleton',  gui_Singleton, ...
                   'gui_OpeningFcn', @SpecLab_about_OpeningFcn, ...
                   'gui_OutputFcn',  @SpecLab_about_OutputFcn, ...
                   'gui_LayoutFcn',  [] , ...
                   'gui_Callback',   []);
if nargin && ischar(varargin{1})
    gui_State.gui_Callback = str2func(varargin{1});
end

if nargout
    [varargout{1:nargout}] = gui_mainfcn(gui_State, varargin{:});
else
    gui_mainfcn(gui_State, varargin{:});
end
% End initialization code - DO NOT EDIT


% --- Executes just before SpecLab_about is made visible.
function SpecLab_about_OpeningFcn(hObject, eventdata, handles, varargin)
% This function has no output args, see OutputFcn.
% hObject    handle to figure
% eventdata  reserved - to be defined in a future version of MATLAB
% handles    structure with handles and user data (see GUIDATA)
% varargin   command line arguments to SpecLab_about (see VARARGIN)

% Choose default command line output for SpecLab_about
handles.output = hObject;

% Update handles structure
guidata(hObject, handles);

% UIWAIT makes SpecLab_about wait for user response (see UIRESUME)
% uiwait(handles.figure1);


% --- Outputs from this function are returned to the command line.
function varargout = SpecLab_about_OutputFcn(hObject, eventdata, handles) 
% varargout  cell array for returning output args (see VARARGOUT);
% hObject    handle to figure
% eventdata  reserved - to be defined in a future version of MATLAB
% handles    structure with handles and user data (see GUIDATA)

% Get default command line output from handles structure
varargout{1} = handles.output;


% --- Executes on button press in back_button.
function back_button_Callback(hObject, eventdata, handles)
% hObject    handle to back_button (see GCBO)
% eventdata  reserved - to be defined in a future version of MATLAB
% handles    structure with handles and user data (see GUIDATA)
 close();
