# Supplementary material for: Spectral Knowledge (SK-UTALCA): Software for Exploratory Analysis of High-Resolution Spectral Reflectance Data on Plant Breeding
Source: Front Plant Sci. 2017 Jan 9;7:1996. doi: 10.3389/fpls.2016.01996 (PMC5220079; doi:10.3389/fpls.2016.01996)
Supplement: Supplementary file 2 [file DataSheet1.ZIP › Codes_(Main_functions_SK-UTAL)/SpecLab_collinearity.m]

function varargout = SpecLab_collinearity(varargin)
% SPECLAB_COLLINEARITY MATLAB code for SpecLab_collinearity.fig
%      SPECLAB_COLLINEARITY, by itself, creates a new SPECLAB_COLLINEARITY or raises the existing
%      singleton*.
%
%      H = SPECLAB_COLLINEARITY returns the handle to a new SPECLAB_COLLINEARITY or the handle to
%      the existing singleton*.
%
%      SPECLAB_COLLINEARITY('CALLBACK',hObject,eventData,handles,...) calls the local
%      function named CALLBACK in SPECLAB_COLLINEARITY.M with the given input arguments.
%
%      SPECLAB_COLLINEARITY('Property','Value',...) creates a new SPECLAB_COLLINEARITY or raises the
%      existing singleton*.  Starting from the left, property value pairs are
%      applied to the GUI before SpecLab_collinearity_OpeningFcn gets called.  An
%      unrecognized property name or invalid value makes property application
%      stop.  All inputs are passed to SpecLab_collinearity_OpeningFcn via varargin.
%
%      *See GUI Options on GUIDE's Tools menu.  Choose "GUI allows only one
%      instance to run (singleton)".
%
% See also: GUIDE, GUIDATA, GUIHANDLES

% Edit the above text to modify the response to help SpecLab_collinearity

% Last Modified by GUIDE v2.5 04-May-2016 03:01:56

% Begin initialization code - DO NOT EDIT
gui_Singleton = 1;
gui_State = struct('gui_Name',       mfilename, ...
                   'gui_Singleton',  gui_Singleton, ...
                   'gui_OpeningFcn', @SpecLab_collinearity_OpeningFcn, ...
                   'gui_OutputFcn',  @SpecLab_collinearity_OutputFcn, ...
                   'gui_LayoutFcn',  [] , ...
                   'gui_Callback',   []);
if nargin && ischar(varargin{1})
    gui_State.gui_Callback = str2func(varargin{1});
end

if nargout
    [varargout{1:nargout}] = gui_mainfcn(gui_State, varargin{:});
else
    gui_mainfcn(gui_State, varargin{:});
end
% End initialization code - DO NOT EDIT


% --- Executes just before SpecLab_collinearity is made visible.
function SpecLab_collinearity_OpeningFcn(hObject, eventdata, handles, varargin)
% This function has no output args, see OutputFcn.
% hObject    handle to figure
% eventdata  reserved - to be defined in a future version of MATLAB
% handles    structure with handles and user data (see GUIDATA)
% varargin   command line arguments to SpecLab_collinearity (see VARARGIN)


responseListPopUps = getListOfResponsePouUp(4);
set(handles.pup_response,'String',responseListPopUps);
set(handles.pup_response,'Enable','on');
set(handles.edit_r2cutoff,'Enable','on');
set(handles.pup_method,'Enable','on');
set(handles.run_test,'Enable','on');

% Choose default command line output for SpecLab_collinearity
handles.output = hObject;

% Update handles structure
guidata(hObject, handles);

% UIWAIT makes SpecLab_collinearity wait for user response (see UIRESUME)
% uiwait(handles.figure1);


% --- Outputs from this function are returned to the command line.
function varargout = SpecLab_collinearity_OutputFcn(hObject, eventdata, handles) 
% varargout  cell array for returning output args (see VARARGOUT);
% hObject    handle to figure
% eventdata  reserved - to be defined in a future version of MATLAB
% handles    structure with handles and user data (see GUIDATA)

% Get default command line output from handles structure
varargout{1} = handles.output;


% --- Executes on button press in pushbutton1.
function pushbutton1_Callback(hObject, eventdata, handles)
% hObject    handle to pushbutton1 (see GCBO)
% eventdata  reserved - to be defined in a future version of MATLAB
% handles    structure with handles and user data (see GUIDATA)


function edit_r2cutoff_Callback(hObject, eventdata, handles)
% hObject    handle to edit_r2cutoff (see GCBO)
% eventdata  reserved - to be defined in a future version of MATLAB
% handles    structure with handles and user data (see GUIDATA)

% Hints: get(hObject,'String') returns contents of edit_r2cutoff as text
%        str2double(get(hObject,'String')) returns contents of edit_r2cutoff as a double


% --- Executes during object creation, after setting all properties.
function edit_r2cutoff_CreateFcn(hObject, eventdata, handles)
% hObject    handle to edit_r2cutoff (see GCBO)
% eventdata  reserved - to be defined in a future version of MATLAB
% handles    empty - handles not created until after all CreateFcns called

% Hint: edit controls usually have a white background on Windows.
%       See ISPC and COMPUTER.
if ispc && isequal(get(hObject,'BackgroundColor'), get(0,'defaultUicontrolBackgroundColor'))
    set(hObject,'BackgroundColor','white');
end


% --- Executes on selection change in listbox.
function listbox_Callback(hObject, eventdata, handles)
% hObject    handle to listbox (see GCBO)
% eventdata  reserved - to be defined in a future version of MATLAB
% handles    structure with handles and user data (see GUIDATA)

% Hints: contents = cellstr(get(hObject,'String')) returns listbox contents as cell array
%        contents{get(hObject,'Value')} returns selected item from listbox


% --- Executes during object creation, after setting all properties.
function listbox_CreateFcn(hObject, eventdata, handles)
% hObject    handle to listbox (see GCBO)
% eventdata  reserved - to be defined in a future version of MATLAB
% handles    empty - handles not created until after all CreateFcns called

% Hint: listbox controls usually have a white background on Windows.
%       See ISPC and COMPUTER.
if ispc && isequal(get(hObject,'BackgroundColor'), get(0,'defaultUicontrolBackgroundColor'))
    set(hObject,'BackgroundColor','white');
end


% --- Executes on selection change in pup_method.
function pup_method_Callback(hObject, eventdata, handles)
% hObject    handle to pup_method (see GCBO)
% eventdata  reserved - to be defined in a future version of MATLAB
% handles    structure with handles and user data (see GUIDATA)

% Hints: contents = cellstr(get(hObject,'String')) returns pup_method contents as cell array
%        contents{get(hObject,'Value')} returns selected item from pup_method
switch get(handles.pup_method,'Value')   
  case 1
      set(handles.edit_r2cutoff,'Enable','on');
  case 2
      set(handles.edit_r2cutoff,'Enable','off');
  otherwise
end 


% --- Executes during object creation, after setting all properties.
function pup_method_CreateFcn(hObject, eventdata, handles)
% hObject    handle to pup_method (see GCBO)
% eventdata  reserved - to be defined in a future version of MATLAB
% handles    empty - handles not created until after all CreateFcns called

% Hint: popupmenu controls usually have a white background on Windows.
%       See ISPC and COMPUTER.
if ispc && isequal(get(hObject,'BackgroundColor'), get(0,'defaultUicontrolBackgroundColor'))
    set(hObject,'BackgroundColor','white');
end


% --- Executes on button press in run_test.
function run_test_Callback(hObject, eventdata, handles)
% hObject    handle to run_test (see GCBO)
% eventdata  reserved - to be defined in a future version of MATLAB
% handles    structure with handles and user data (see GUIDATA)
makeWaveAverage();
AVERAGING = evalin('base','AVERAGING');
RESPONSEDATA = evalin('base','RESPONSEDATAnum');
WaveName = evalin('base','WaveName');
r2_cutoff = str2num(get(handles.edit_r2cutoff,'String'));
method_num = get(handles.pup_method,'Value');
response_pup_num = get(handles.pup_response,'Value');


AvSize = size(AVERAGING);

TEMP_AVERAGING = AVERAGING;
    
deleted = 0;

DELETEDROW = zeros(AvSize(1),1);

for i = 1 : AvSize(1)
    if(sum(isnan(AVERAGING(i,:))) == AvSize(2))
        DELETEDROW(i) = 1;
        TEMP_AVERAGING(i-deleted,:)=[];
        RESPONSEDATA(i-deleted,:)=[];
        deleted=deleted+1;
    end
end

AVERAGING = TEMP_AVERAGING;

%%[bestMatrix,wl]=correlation(AVERAGING,RESPONSEDATA(:,getResponseVarIndex( 5, response_pup_num )),r2_cutoff,method_num,WaveName);
[bestMatrix,wl]=correlation(AVERAGING,RESPONSEDATA(:,response_pup_num ),r2_cutoff,method_num,WaveName);
%%%%%%%%%%%%%%%%%%%%%%%%%%%OJOOOOOOO

AVERAGING_s = size(AVERAGING);
wl = sort(wl);
remainVariable = setdiff(sort(randperm(AVERAGING_s(2))),getColumnOfWaveLenght(wl));
AVERAGING(:,remainVariable) = NaN;
AVERAGING_s = size(AVERAGING);

wl_remaining = 0;

is_first = 1;

for i=1: AVERAGING_s(2)
    string_before = get(handles.listbox,'String');
    if(sum(isnan(AVERAGING(:,i))) ~= AVERAGING_s(1))
        if(is_first==1)
            set(handles.listbox,'String',sprintf('%d',WaveName(i,1)));
            wl_remaining = wl_remaining + 1;
            is_first = 0;
        else
            set(handles.listbox,'String',char(string_before , sprintf('%d',WaveName(i,1))));
            wl_remaining = wl_remaining + 1;
        end
    end
end

set(handles.wo_corr_panel,'title',sprintf('Without collinearity (%d)',wl_remaining));

assignin('base','NO_COLL_WL', wl);
set(handles.pb_apply_result,'Enable','on');


% --- Executes on selection change in pup_response.
function pup_response_Callback(hObject, eventdata, handles)
% hObject    handle to pup_response (see GCBO)
% eventdata  reserved - to be defined in a future version of MATLAB
% handles    structure with handles and user data (see GUIDATA)

% Hints: contents = cellstr(get(hObject,'String')) returns pup_response contents as cell array
%        contents{get(hObject,'Value')} returns selected item from pup_response


% --- Executes during object creation, after setting all properties.
function pup_response_CreateFcn(hObject, eventdata, handles)
% hObject    handle to pup_response (see GCBO)
% eventdata  reserved - to be defined in a future version of MATLAB
% handles    empty - handles not created until after all CreateFcns called

% Hint: popupmenu controls usually have a white background on Windows.
%       See ISPC and COMPUTER.
if ispc && isequal(get(hObject,'BackgroundColor'), get(0,'defaultUicontrolBackgroundColor'))
    set(hObject,'BackgroundColor','white');
end


% --- Executes on button press in pb_prepare_data.
function pb_prepare_data_Callback(hObject, eventdata, handles)
% hObject    handle to pb_prepare_data (see GCBO)
% eventdata  reserved - to be defined in a future version of MATLAB
% handles    structure with handles and user data (see GUIDATA)


% --- Executes on button press in pb_apply_result.
function pb_apply_result_Callback(hObject, eventdata, handles)
% hObject    handle to pb_apply_result (see GCBO)
% eventdata  reserved - to be defined in a future version of MATLAB
% handles    structure with handles and user data (see GUIDATA)
NO_COLL_WL = evalin('base','NO_COLL_WL');
CONFIG = evalin('base','CONFIG');
AVERAGING = evalin('base','AVERAGING');
RESPONSEDATA = evalin('base','RESPONSEDATAnum');
DATARAW = evalin('base','DATARAW');

[R,Q] = size(AVERAGING);
remainVariable = setdiff(sort(randperm(Q)),getColumnOfWaveLenght(NO_COLL_WL));
AVERAGING(:,remainVariable) = NaN;
    
DATARAW(:,remainVariable) = NaN;

assignin('base', 'remain', remainVariable);
assignin('base', 'RESPONSEDATAnum', RESPONSEDATA);
assignin('base', 'DATARAW', DATARAW);
assignin('base', 'AVERAGING', AVERAGING);
msgbox('Collianearity was apply');


% --- Executes on button press in pushbutton5.
function pushbutton5_Callback(hObject, eventdata, handles)
% hObject    handle to pushbutton5 (see GCBO)
% eventdata  reserved - to be defined in a future version of MATLAB
% handles    structure with handles and user data (see GUIDATA)
restoreVars();
run_test_Callback(hObject, eventdata, handles);


% --- Executes on button press in pushbutton6.
function pushbutton6_Callback(hObject, eventdata, handles)
% hObject    handle to pushbutton6 (see GCBO)
% eventdata  reserved - to be defined in a future version of MATLAB
% handles    structure with handles and user data (see GUIDATA)
SaveBox();


% --- Executes on button press in back_button.
function back_button_Callback(hObject, eventdata, handles)
% hObject    handle to back_button (see GCBO)
% eventdata  reserved - to be defined in a future version of MATLAB
% handles    structure with handles and user data (see GUIDATA)
close();
