# Supplementary material for: Spectral Knowledge (SK-UTALCA): Software for Exploratory Analysis of High-Resolution Spectral Reflectance Data on Plant Breeding
Source: Front Plant Sci. 2017 Jan 9;7:1996. doi: 10.3389/fpls.2016.01996 (PMC5220079; doi:10.3389/fpls.2016.01996)
Supplement: Supplementary file 2 [file DataSheet1.ZIP › Codes_(Main_functions_SK-UTAL)/SpecLab_index_report.m]

function varargout = SpecLab_index_report(varargin)
% SPECLAB_INDEX_REPORT MATLAB code for SpecLab_index_report.fig
%      SPECLAB_INDEX_REPORT, by itself, creates a new SPECLAB_INDEX_REPORT or raises the existing
%      singleton*.
%
%      H = SPECLAB_INDEX_REPORT returns the handle to a new SPECLAB_INDEX_REPORT or the handle to
%      the existing singleton*.
%
%      SPECLAB_INDEX_REPORT('CALLBACK',hObject,eventData,handles,...) calls the local
%      function named CALLBACK in SPECLAB_INDEX_REPORT.M with the given input arguments.
%
%      SPECLAB_INDEX_REPORT('Property','Value',...) creates a new SPECLAB_INDEX_REPORT or raises the
%      existing singleton*.  Starting from the left, property value pairs are
%      applied to the GUI before SpecLab_index_report_OpeningFcn gets called.  An
%      unrecognized property name or invalid value makes property application
%      stop.  All inputs are passed to SpecLab_index_report_OpeningFcn via varargin.
%
%      *See GUI Options on GUIDE's Tools menu.  Choose "GUI allows only one
%      instance to run (singleton)".
%
% See also: GUIDE, GUIDATA, GUIHANDLES

% Edit the above text to modify the response to help SpecLab_index_report

% Last Modified by GUIDE v2.5 09-Jan-2014 17:46:53

% Begin initialization code - DO NOT EDIT
gui_Singleton = 1;
gui_State = struct('gui_Name',       mfilename, ...
                   'gui_Singleton',  gui_Singleton, ...
                   'gui_OpeningFcn', @SpecLab_index_report_OpeningFcn, ...
                   'gui_OutputFcn',  @SpecLab_index_report_OutputFcn, ...
                   'gui_LayoutFcn',  [] , ...
                   'gui_Callback',   []);
if nargin && ischar(varargin{1})
    gui_State.gui_Callback = str2func(varargin{1});
end

if nargout
    [varargout{1:nargout}] = gui_mainfcn(gui_State, varargin{:});
else
    gui_mainfcn(gui_State, varargin{:});
end
% End initialization code - DO NOT EDIT


% --- Executes just before SpecLab_index_report is made visible.
function SpecLab_index_report_OpeningFcn(hObject, eventdata, handles, varargin)
% This function has no output args, see OutputFcn.
% hObject    handle to figure
% eventdata  reserved - to be defined in a future version of MATLAB
% handles    structure with handles and user data (see GUIDATA)
% varargin   command line arguments to SpecLab_index_report (see VARARGIN)

% Choose default command line output for SpecLab_index_report
handles.output = hObject;

% Update handles structure
guidata(hObject, handles);
pushbutton1_Callback(hObject, eventdata, handles);

% UIWAIT makes SpecLab_index_report wait for user response (see UIRESUME)
% uiwait(handles.figure1);


% --- Outputs from this function are returned to the command line.
function varargout = SpecLab_index_report_OutputFcn(hObject, eventdata, handles) 
% varargout  cell array for returning output args (see VARARGOUT);
% hObject    handle to figure
% eventdata  reserved - to be defined in a future version of MATLAB
% handles    structure with handles and user data (see GUIDATA)

% Get default command line output from handles structure
varargout{1} = handles.output;


% --- Executes on button press in pushbutton1.
function pushbutton1_Callback(hObject, eventdata, handles)
% hObject    handle to pushbutton1 (see GCBO)
% eventdata  reserved - to be defined in a future version of MATLAB
% handles    structure with handles and user data (see GUIDATA)
TABLE = {};
indices = Indexes();
allIndicesNames = indices.getIndexList();
index_numbers = size(allIndicesNames);
RESPONSEDATAtxt = evalin('base','RESPONSEDATAtxt');
response_numbers = size(RESPONSEDATAtxt);

for i=1:index_numbers(1)
    TABLE = [TABLE; {allIndicesNames{i}, false}];
end
set(handles.index_table,'Data',TABLE);
TABLE = {};
for i=4:response_numbers(2)
    TABLE = [TABLE; {RESPONSEDATAtxt{1,i}, false}];
end
set(handles.var_table,'Data',TABLE);


% --- Executes on button press in pb_save_as.
function pb_save_as_Callback(hObject, eventdata, handles)
% hObject    handle to pb_save_as (see GCBO)
% eventdata  reserved - to be defined in a future version of MATLAB
% handles    structure with handles and user data (see GUIDATA)
set(handles.pb_save_as,'enable','off');
IndexValues = evalin('base','IndexValues');
RESPONSEDATAnum = evalin('base','RESPONSEDATAnum');
RESPONSEDATARAW = evalin('base','RESPONSEDATARAW');
DELETEDROW = evalin('base','DELETEDROW');
[FileName,PathName] = uiputfile({'*.csv'},'Save a csv file');
if ~(isequal(FileName,0))
    file_id = fopen(strcat(PathName,FileName),'w');
    VAR_TABLE = get(handles.var_table,'Data');
    IND_TABLE = get(handles.index_table,'Data');

    var_tbl_siz = size(VAR_TABLE);
    ind_tbl_siz = size(IND_TABLE);

    ind_val_siz = size(IndexValues);

    %h = waitbar(0,'Please wait... step 1/2');

    fprintf(file_id,'"%s","%s","%s",',RESPONSEDATARAW{1,1},RESPONSEDATARAW{1,2},RESPONSEDATARAW{1,3});
    for i=1:ind_tbl_siz(1)
        if(IND_TABLE{i,2} == true)
            fprintf(file_id,'"%s",',IND_TABLE{i,1});
        end
    end
    for i=1:var_tbl_siz(1)
        if(VAR_TABLE{i,2} == true)
            fprintf(file_id,'"%s",',VAR_TABLE{i,1});
        end
    end
    fprintf(file_id,'\n');
    
    i=1;
    index_i=1;
    while(index_i<=ind_val_siz(1))
        while(DELETEDROW(i)==1)
            i=i+1;
        end
        
        disp(index_i+1);
        
        if(isnumeric(RESPONSEDATARAW{i+1,1}))
            fprintf(file_id,'%d,',RESPONSEDATARAW{i+1,1});
        else
            fprintf(file_id,'"%s",',RESPONSEDATARAW{i+1,1});
        end

        if(isnumeric(RESPONSEDATARAW{i+1,2}))
            fprintf(file_id,'%d,',RESPONSEDATARAW{i+1,2});
        else
            fprintf(file_id,'"%s",',RESPONSEDATARAW{i+1,2});
        end

        if(isnumeric(RESPONSEDATARAW{i+1,3}))
            fprintf(file_id,'%d,',RESPONSEDATARAW{i+1,3});
        else
            fprintf(file_id,'"%s",',RESPONSEDATARAW{i+1,3});
        end

        for j=1:ind_tbl_siz(1)
            if(IND_TABLE{j,2} == true)
                if(isnan(IndexValues(index_i,j)))
                    fprintf(file_id,',');
                else
                    fprintf(file_id,'%0.4f,',IndexValues(index_i,j));
                end
            end
        end
        
        for j=1:var_tbl_siz(1)
            if(VAR_TABLE{j,2} == true)
                if(isnan(RESPONSEDATAnum(i,j+3)))
                    fprintf(file_id,',');
                else
                    fprintf(file_id,'%0.4f,',RESPONSEDATAnum(i,j+3));
                end
            end
        end
        fprintf(file_id,'\n');
        index_i = index_i+1;
        i=i+1;
    end

    fclose(file_id);
end
set(handles.pb_save_as,'enable','on');


% --- Executes on button press in pb_check_all_index.
function pb_check_all_index_Callback(hObject, eventdata, handles)
% hObject    handle to pb_check_all_index (see GCBO)
% eventdata  reserved - to be defined in a future version of MATLAB
% handles    structure with handles and user data (see GUIDATA)
set(handles.pb_check_all_index,'enable','off');
IND_TABLE = get(handles.index_table,'Data');
ind_tbl_siz = size(IND_TABLE);

for i=1:ind_tbl_siz
    IND_TABLE{i,2} = true;
end
set(handles.index_table,'Data',IND_TABLE);
set(handles.pb_check_all_index,'enable','on');

% --- Executes on button press in pb_check_all_var.
function pb_check_all_var_Callback(hObject, eventdata, handles)
% hObject    handle to pb_check_all_var (see GCBO)
% eventdata  reserved - to be defined in a future version of MATLAB
% handles    structure with handles and user data (see GUIDATA)
set(handles.pb_check_all_var,'enable','off');
VAR_TABLE = get(handles.var_table,'Data');
var_tbl_siz = size(VAR_TABLE);

for i=1:var_tbl_siz
    VAR_TABLE{i,2} = true;
end
set(handles.var_table,'Data',VAR_TABLE);
set(handles.pb_check_all_var,'enable','on');


% --- Executes on button press in pb_uncheck_all_index.
function pb_uncheck_all_index_Callback(hObject, eventdata, handles)
% hObject    handle to pb_uncheck_all_index (see GCBO)
% eventdata  reserved - to be defined in a future version of MATLAB
% handles    structure with handles and user data (see GUIDATA)
set(handles.pb_uncheck_all_index,'enable','off');
IND_TABLE = get(handles.index_table,'Data');
ind_tbl_siz = size(IND_TABLE);

for i=1:ind_tbl_siz
    IND_TABLE{i,2} = false;
end
set(handles.index_table,'Data',IND_TABLE);
set(handles.pb_uncheck_all_index,'enable','on');


% --- Executes on button press in pb_uncheck_all_var.
function pb_uncheck_all_var_Callback(hObject, eventdata, handles)
% hObject    handle to pb_uncheck_all_var (see GCBO)
% eventdata  reserved - to be defined in a future version of MATLAB
% handles    structure with handles and user data (see GUIDATA)
set(handles.pb_uncheck_all_var,'enable','off');
VAR_TABLE = get(handles.var_table,'Data');
var_tbl_siz = size(VAR_TABLE);

for i=1:var_tbl_siz
    VAR_TABLE{i,2} = false;
end
set(handles.var_table,'Data',VAR_TABLE);
set(handles.pb_uncheck_all_var,'enable','on');
