# Supplementary material for: Spectral Knowledge (SK-UTALCA): Software for Exploratory Analysis of High-Resolution Spectral Reflectance Data on Plant Breeding
Source: Front Plant Sci. 2017 Jan 9;7:1996. doi: 10.3389/fpls.2016.01996 (PMC5220079; doi:10.3389/fpls.2016.01996)
Supplement: Supplementary file 2 [file DataSheet1.ZIP › Codes_(Main_functions_SK-UTAL)/SpecLab_Index_Stats.m]

function varargout = SpecLab_Index_Stats(varargin)
% SPECLAB_WL_STATS MATLAB code for SpecLab_WL_Stats.fig
%      SPECLAB_WL_STATS, by itself, creates a new SPECLAB_WL_STATS or raises the existing
%      singleton*.
%
%      H = SPECLAB_WL_STATS returns the handle to a new SPECLAB_WL_STATS or the handle to
%      the existing singleton*.
%
%      SPECLAB_WL_STATS('CALLBACK',hObject,eventData,handles,...) calls the local
%      function named CALLBACK in SPECLAB_WL_STATS.M with the given input arguments.
%
%      SPECLAB_WL_STATS('Property','Value',...) creates a new SPECLAB_WL_STATS or raises the
%      existing singleton*.  Starting from the left, property value pairs are
%      applied to the GUI before SpecLab_WL_Stats_OpeningFcn gets called.  An
%      unrecognized property name or invalid value makes property application
%      stop.  All inputs are passed to SpecLab_WL_Stats_OpeningFcn via varargin.
%
%      *See GUI Options on GUIDE's Tools menu.  Choose "GUI allows only one
%      instance to run (singleton)".
%
% See also: GUIDE, GUIDATA, GUIHANDLES

% Edit the above text to modify the response to help SpecLab_WL_Stats

% Last Modified by GUIDE v2.5 04-May-2016 04:06:51

% Begin initialization code - DO NOT EDIT
gui_Singleton = 1;
gui_State = struct('gui_Name',       mfilename, ...
                   'gui_Singleton',  gui_Singleton, ...
                   'gui_OpeningFcn', @SpecLab_WL_Stats_OpeningFcn, ...
                   'gui_OutputFcn',  @SpecLab_WL_Stats_OutputFcn, ...
                   'gui_LayoutFcn',  [] , ...
                   'gui_Callback',   []);
if nargin && ischar(varargin{1})
    gui_State.gui_Callback = str2func(varargin{1});
end

if nargout
    [varargout{1:nargout}] = gui_mainfcn(gui_State, varargin{:});
else
    gui_mainfcn(gui_State, varargin{:});
end
% End initialization code - DO NOT EDIT


% --- Executes just before SpecLab_WL_Stats is made visible.
function SpecLab_WL_Stats_OpeningFcn(hObject, eventdata, handles, varargin)
% This function has no output args, see OutputFcn.
% hObject    handle to figure
% eventdata  reserved - to be defined in a future version of MATLAB
% handles    structure with handles and user data (see GUIDATA)
% varargin   command line arguments to SpecLab_WL_Stats (see VARARGIN)

% Choose default command line output for SpecLab_WL_Stats
handles.output = hObject;

% Update handles structure
guidata(hObject, handles);

% UIWAIT makes SpecLab_WL_Stats wait for user response (see UIRESUME)
% uiwait(handles.figure1);


% --- Outputs from this function are returned to the command line.
function varargout = SpecLab_WL_Stats_OutputFcn(hObject, eventdata, handles) 
% varargout  cell array for returning output args (see VARARGOUT);
% hObject    handle to figure
% eventdata  reserved - to be defined in a future version of MATLAB
% handles    structure with handles and user data (see GUIDATA)

% Get default command line output from handles structure
varargout{1} = handles.output;


% --- Executes on button press in cb_poly1.
function cb_poly1_Callback(hObject, eventdata, handles)
% hObject    handle to cb_poly1 (see GCBO)
% eventdata  reserved - to be defined in a future version of MATLAB
% handles    structure with handles and user data (see GUIDATA)

% Hint: get(hObject,'Value') returns toggle state of cb_poly1


% --- Executes on button press in cb_poly2.
function cb_poly2_Callback(hObject, eventdata, handles)
% hObject    handle to cb_poly2 (see GCBO)
% eventdata  reserved - to be defined in a future version of MATLAB
% handles    structure with handles and user data (see GUIDATA)

% Hint: get(hObject,'Value') returns toggle state of cb_poly2


% --- Executes on button press in cb_weibull.
function cb_weibull_Callback(hObject, eventdata, handles)
% hObject    handle to cb_weibull (see GCBO)
% eventdata  reserved - to be defined in a future version of MATLAB
% handles    structure with handles and user data (see GUIDATA)

% Hint: get(hObject,'Value') returns toggle state of cb_weibull


% --- Executes on button press in cb_exp1.
function cb_exp1_Callback(hObject, eventdata, handles)
% hObject    handle to cb_exp1 (see GCBO)
% eventdata  reserved - to be defined in a future version of MATLAB
% handles    structure with handles and user data (see GUIDATA)

% Hint: get(hObject,'Value') returns toggle state of cb_exp1


% --- Executes on button press in cb_power1.
function cb_power1_Callback(hObject, eventdata, handles)
% hObject    handle to cb_power1 (see GCBO)
% eventdata  reserved - to be defined in a future version of MATLAB
% handles    structure with handles and user data (see GUIDATA)

% Hint: get(hObject,'Value') returns toggle state of cb_power1


% --- Executes on button press in cb_cubicspline.
function cb_cubicspline_Callback(hObject, eventdata, handles)
% hObject    handle to cb_cubicspline (see GCBO)
% eventdata  reserved - to be defined in a future version of MATLAB
% handles    structure with handles and user data (see GUIDATA)

% Hint: get(hObject,'Value') returns toggle state of cb_cubicspline


% --- Executes on button press in cb_log.
function cb_log_Callback(hObject, eventdata, handles)
% hObject    handle to cb_log (see GCBO)
% eventdata  reserved - to be defined in a future version of MATLAB
% handles    structure with handles and user data (see GUIDATA)

% Hint: get(hObject,'Value') returns toggle state of cb_log


% --- Executes on button press in cb_poly1.
function checkbox9_Callback(hObject, eventdata, handles)
% hObject    handle to cb_poly1 (see GCBO)
% eventdata  reserved - to be defined in a future version of MATLAB
% handles    structure with handles and user data (see GUIDATA)

% Hint: get(hObject,'Value') returns toggle state of cb_poly1


% --- Executes on button press in cb_poly2.
function checkbox10_Callback(hObject, eventdata, handles)
% hObject    handle to cb_poly2 (see GCBO)
% eventdata  reserved - to be defined in a future version of MATLAB
% handles    structure with handles and user data (see GUIDATA)

% Hint: get(hObject,'Value') returns toggle state of cb_poly2


% --- Executes on button press in cb_weibull.
function checkbox11_Callback(hObject, eventdata, handles)
% hObject    handle to cb_weibull (see GCBO)
% eventdata  reserved - to be defined in a future version of MATLAB
% handles    structure with handles and user data (see GUIDATA)

% Hint: get(hObject,'Value') returns toggle state of cb_weibull


% --- Executes on button press in cb_exp1.
function checkbox12_Callback(hObject, eventdata, handles)
% hObject    handle to cb_exp1 (see GCBO)
% eventdata  reserved - to be defined in a future version of MATLAB
% handles    structure with handles and user data (see GUIDATA)

% Hint: get(hObject,'Value') returns toggle state of cb_exp1


% --- Executes on button press in cb_power1.
function checkbox13_Callback(hObject, eventdata, handles)
% hObject    handle to cb_power1 (see GCBO)
% eventdata  reserved - to be defined in a future version of MATLAB
% handles    structure with handles and user data (see GUIDATA)

% Hint: get(hObject,'Value') returns toggle state of cb_power1


% --- Executes on button press in cb_cubicspline.
function checkbox14_Callback(hObject, eventdata, handles)
% hObject    handle to cb_cubicspline (see GCBO)
% eventdata  reserved - to be defined in a future version of MATLAB
% handles    structure with handles and user data (see GUIDATA)

% Hint: get(hObject,'Value') returns toggle state of cb_cubicspline


% --- Executes on button press in cb_log.
function checkbox15_Callback(hObject, eventdata, handles)
% hObject    handle to cb_log (see GCBO)
% eventdata  reserved - to be defined in a future version of MATLAB
% handles    structure with handles and user data (see GUIDATA)

% Hint: get(hObject,'Value') returns toggle state of cb_log


% --- Executes on selection change in pup_response_var.
function pup_response_var_Callback(hObject, eventdata, handles)
% hObject    handle to pup_response_var (see GCBO)
% eventdata  reserved - to be defined in a future version of MATLAB
% handles    structure with handles and user data (see GUIDATA)

% Hints: contents = cellstr(get(hObject,'String')) returns pup_response_var contents as cell array
%        contents{get(hObject,'Value')} returns selected item from pup_response_var


% --- Executes during object creation, after setting all properties.
function pup_response_var_CreateFcn(hObject, eventdata, handles)
% hObject    handle to pup_response_var (see GCBO)
% eventdata  reserved - to be defined in a future version of MATLAB
% handles    empty - handles not created until after all CreateFcns called

% Hint: popupmenu controls usually have a white background on Windows.
%       See ISPC and COMPUTER.
if ispc && isequal(get(hObject,'BackgroundColor'), get(0,'defaultUicontrolBackgroundColor'))
    set(hObject,'BackgroundColor','white');
end


% --- Executes on button press in pb_load_response.
function pb_load_response_Callback(hObject, eventdata, handles)
% hObject    handle to pb_load_response (see GCBO)
% eventdata  reserved - to be defined in a future version of MATLAB
% handles    structure with handles and user data (see GUIDATA)
responseListPopUps = getListOfResponsePouUp(4);
set(handles.pup_response_var,'String',responseListPopUps);
set(handles.pup_response_var,'Enable','on');
set(handles.pb_run_regression,'Enable','on');


% --- Executes on button press in pb_run_regression.
function pb_run_regression_Callback(hObject, eventdata, handles)
% hObject    handle to pb_run_regression (see GCBO)
% eventdata  reserved - to be defined in a future version of MATLAB
% handles    structure with handles and user data (see GUIDATA)
set(handles.pb_run_regression,'Enable','off');
set(handles.pb_RFOD,'Enable','off');
makeWaveAverage();
computeAllIndices(handles);
set(handles.pb_save,'Enable','on');
set(handles.pb_run_regression,'Enable','on');
set(handles.pb_RFOD,'Enable','on');
set(handles.pb_selection_dialog,'Enable','on');

% --- Executes on button press in pb_save.
function pb_save_Callback(hObject, eventdata, handles)
% hObject    handle to pb_save (see GCBO)
% eventdata  reserved - to be defined in a future version of MATLAB
% handles    structure with handles and user data (see GUIDATA)
set(handles.pb_save,'Enable','off');
[FileName,PathName] = uiputfile({'*.csv'},'Save a csv file');
file_id = fopen(strcat(PathName,FileName),'w');
ResponseName = evalin('base','RESPONSEDATAtxt');
STAT = evalin('base','STATS2');
over_value = str2num(get(handles.et_over,'String'));

indices = Indexes();
allIndicesNames = indices.getIndexList();
functions = {'polynomial 1','polynomial 2','weibull','exponential','power','logarithmic'};
stat_size = size(STAT);
BestStatValue = nan(stat_size(2),stat_size(3),2);

h = waitbar(0,'Please wait... preparing data for save');
for i = 1 : stat_size(2)
    waitbar(i / stat_size(2));
    for j = 1 : stat_size(3)

        max_adjsquare = 0;
        index_of_function = 0;
        
        for k = 1 : 6
            NEWSTAT = STAT{k,i,j};

            if(~isempty(NEWSTAT))
                if(NEWSTAT.adjrsquare > max_adjsquare && NEWSTAT.adjrsquare > over_value)
                    index_of_function = k;
                    max_adjsquare = NEWSTAT.adjrsquare;
                end
            end
        end
        
        BestStatValue(i,j,1) = max_adjsquare;
        BestStatValue(i,j,2) = index_of_function;
    end
end
close(h);

fprintf(file_id,' , ,"Best",,,,,,"polynomial 1",,,,,"polynomial 2",,,,,"weibull",,,,,"exponential",,,,,"power",,,,,"logarithmic",,,,,');
fprintf(file_id,'\n');
fprintf(file_id,'"Variable","Index","Name","AdjSquare","RSquare","RMSE","SSE","DFE","AdjSquare","RSquare","RMSE","SSE","DFE","AdjSquare","RSquare","RMSE","SSE","DFE","AdjSquare","RSquare","RMSE","SSE","DFE","AdjSquare","RSquare","RMSE","SSE","DFE","AdjSquare","RSquare","RMSE","SSE","DFE","AdjSquare","RSquare","RMSE","SSE","DFE",');
fprintf(file_id,'\n');

h = waitbar(0,'Please wait... writing data...');
for i = 4 : stat_size(2)
    waitbar(i / stat_size(2));
    for j = 1 : stat_size(3)
        
        if(BestStatValue(i,j,2) ~= 0)
            NEWSTAT = STAT{BestStatValue(i,j,2),i,j};
            
            fprintf(file_id,'"%s","%s","%s",%f,%f,%f,%f,%f,',ResponseName{1,i},allIndicesNames{j},functions{BestStatValue(i,j,2)},NEWSTAT.adjrsquare,NEWSTAT.rsquare,NEWSTAT.rmse,NEWSTAT.sse,NEWSTAT.dfe);
            
            for k = 1 : 6
                NEWSTAT = STAT{k,i,j};

                if(~isempty(NEWSTAT))
                    fprintf(file_id,'%f,%f,%f,%f,%f,',NEWSTAT.adjrsquare,NEWSTAT.rsquare,NEWSTAT.rmse,NEWSTAT.sse,NEWSTAT.dfe);
                else
                    fprintf(file_id,',,,,,');
                end
            end
            fprintf(file_id,'\n');
        end
    end
end
close(h);
fclose(file_id);
set(handles.pb_save,'Enable','on');

% --- Executes on selection change in pup_stat.
function pup_stat_Callback(hObject, eventdata, handles)
% hObject    handle to pup_stat (see GCBO)
% eventdata  reserved - to be defined in a future version of MATLAB
% handles    structure with handles and user data (see GUIDATA)

% Hints: contents = cellstr(get(hObject,'String')) returns pup_stat contents as cell array
%        contents{get(hObject,'Value')} returns selected item from pup_stat


% --- Executes during object creation, after setting all properties.
function pup_stat_CreateFcn(hObject, eventdata, handles)
% hObject    handle to pup_stat (see GCBO)
% eventdata  reserved - to be defined in a future version of MATLAB
% handles    empty - handles not created until after all CreateFcns called

% Hint: popupmenu controls usually have a white background on Windows.
%       See ISPC and COMPUTER.
if ispc && isequal(get(hObject,'BackgroundColor'), get(0,'defaultUicontrolBackgroundColor'))
    set(hObject,'BackgroundColor','white');
end


% --- Executes on button press in pb_plot.
function pb_plot_Callback(hObject, eventdata, handles)
% hObject    handle to pb_plot (see GCBO)
% eventdata  reserved - to be defined in a future version of MATLAB
% handles    structure with handles and user data (see GUIDATA)
STAT = evalin('base','STATS1');
GraphColors = {'y', 'm', 'c', 'r', 'g', 'b', 'k' };
stat_size = size(STAT);
StatValue = nan(6,stat_size(2));
stat_pup_num = get(handles.pup_stat,'Value');

h = waitbar(0,'Please wait... preparing data for graph');
for i = 1 : stat_size(2)
    waitbar(i / stat_size(2));
    
    for j = 1 : stat_size(1)
        NEWSTAT = STAT{j,i};
        
        if(~isempty(NEWSTAT))
            switch stat_pup_num
                case 1
                    StatValue(j,i) = NEWSTAT.adjrsquare;
                case 2
                    StatValue(j,i) = NEWSTAT.rsquare;
                case 3
                    StatValue(j,i) = NEWSTAT.rmse;
                case 4
                    StatValue(j,i) = NEWSTAT.sse;
                case 5
                    StatValue(j,i) = NEWSTAT.dfe;
                otherwise
                    StatValue(j,i) = NEWSTAT.adjrsquare;
            end
        end

    end
end
close(h);

WN = evalin('base','WaveName');

figure
hold on
for j = 1 : stat_size(1)
    plot(WN',StatValue(j,:),GraphColors{j});
end
hold off


function et_over_Callback(hObject, eventdata, handles)
% hObject    handle to et_over (see GCBO)
% eventdata  reserved - to be defined in a future version of MATLAB
% handles    structure with handles and user data (see GUIDATA)

% Hints: get(hObject,'String') returns contents of et_over as text
%        str2double(get(hObject,'String')) returns contents of et_over as a double


% --- Executes during object creation, after setting all properties.
function et_over_CreateFcn(hObject, eventdata, handles)
% hObject    handle to et_over (see GCBO)
% eventdata  reserved - to be defined in a future version of MATLAB
% handles    empty - handles not created until after all CreateFcns called

% Hint: edit controls usually have a white background on Windows.
%       See ISPC and COMPUTER.
if ispc && isequal(get(hObject,'BackgroundColor'), get(0,'defaultUicontrolBackgroundColor'))
    set(hObject,'BackgroundColor','white');
end


% --- Executes on selection change in pup_regression.
function pup_regression_Callback(hObject, eventdata, handles)
% hObject    handle to pup_regression (see GCBO)
% eventdata  reserved - to be defined in a future version of MATLAB
% handles    structure with handles and user data (see GUIDATA)

% Hints: contents = cellstr(get(hObject,'String')) returns pup_regression contents as cell array
%        contents{get(hObject,'Value')} returns selected item from pup_regression


% --- Executes during object creation, after setting all properties.
function pup_regression_CreateFcn(hObject, eventdata, handles)
% hObject    handle to pup_regression (see GCBO)
% eventdata  reserved - to be defined in a future version of MATLAB
% handles    empty - handles not created until after all CreateFcns called

% Hint: popupmenu controls usually have a white background on Windows.
%       See ISPC and COMPUTER.
if ispc && isequal(get(hObject,'BackgroundColor'), get(0,'defaultUicontrolBackgroundColor'))
    set(hObject,'BackgroundColor','white');
end


% --- Executes on button press in pb_selection_dialog.
function pb_selection_dialog_Callback(hObject, eventdata, handles)
% hObject    handle to pb_selection_dialog (see GCBO)
% eventdata  reserved - to be defined in a future version of MATLAB
% handles    structure with handles and user data (see GUIDATA)
SpecLab_index_report();


% --- Executes on button press in pb_RFOD.
function pb_RFOD_Callback(hObject, eventdata, handles)
% hObject    handle to pb_RFOD (see GCBO)
% eventdata  reserved - to be defined in a future version of MATLAB
% handles    structure with handles and user data (see GUIDATA)
restoreVars();
pb_run_regression_Callback(hObject, eventdata, handles);


% --- Executes on button press in back_button.
function back_button_Callback(hObject, eventdata, handles)
% hObject    handle to back_button (see GCBO)
% eventdata  reserved - to be defined in a future version of MATLAB
% handles    structure with handles and user data (see GUIDATA)
close();
