# Supplementary material for: Spectral Knowledge (SK-UTALCA): Software for Exploratory Analysis of High-Resolution Spectral Reflectance Data on Plant Breeding
Source: Front Plant Sci. 2017 Jan 9;7:1996. doi: 10.3389/fpls.2016.01996 (PMC5220079; doi:10.3389/fpls.2016.01996)
Supplement: Supplementary file 2 [file DataSheet1.ZIP › Codes_(Main_functions_SK-UTAL)/SpecLab_WL_Stats.m]

function varargout = SpecLab_WL_Stats(varargin)
% SPECLAB_WL_STATS MATLAB code for SpecLab_WL_Stats.fig
%      SPECLAB_WL_STATS, by itself, creates a new SPECLAB_WL_STATS or raises the existing
%      singleton*.
%
%      H = SPECLAB_WL_STATS returns the handle to a new SPECLAB_WL_STATS or the handle to
%      the existing singleton*.
%
%      SPECLAB_WL_STATS('CALLBACK',hObject,eventData,handles,...) calls the local
%      function named CALLBACK in SPECLAB_WL_STATS.M with the given input arguments.
%
%      SPECLAB_WL_STATS('Property','Value',...) creates a new SPECLAB_WL_STATS or raises the
%      existing singleton*.  Starting from the left, property value pairs are
%      applied to the GUI before SpecLab_WL_Stats_OpeningFcn gets called.  An
%      unrecognized property name or invalid value makes property application
%      stop.  All inputs are passed to SpecLab_WL_Stats_OpeningFcn via varargin.
%
%      *See GUI Options on GUIDE's Tools menu.  Choose "GUI allows only one
%      instance to run (singleton)".
%
% See also: GUIDE, GUIDATA, GUIHANDLES

% Edit the above text to modify the response to help SpecLab_WL_Stats

% Last Modified by GUIDE v2.5 04-May-2016 03:38:04

% Begin initialization code - DO NOT EDIT
gui_Singleton = 1;
gui_State = struct('gui_Name',       mfilename, ...
                   'gui_Singleton',  gui_Singleton, ...
                   'gui_OpeningFcn', @SpecLab_WL_Stats_OpeningFcn, ...
                   'gui_OutputFcn',  @SpecLab_WL_Stats_OutputFcn, ...
                   'gui_LayoutFcn',  [] , ...
                   'gui_Callback',   []);
if nargin && ischar(varargin{1})
    gui_State.gui_Callback = str2func(varargin{1});
end

if nargout
    [varargout{1:nargout}] = gui_mainfcn(gui_State, varargin{:});
else
    gui_mainfcn(gui_State, varargin{:});
end
% End initialization code - DO NOT EDIT


% --- Executes just before SpecLab_WL_Stats is made visible.
function SpecLab_WL_Stats_OpeningFcn(hObject, eventdata, handles, varargin)
% This function has no output args, see OutputFcn.
% hObject    handle to figure
% eventdata  reserved - to be defined in a future version of MATLAB
% handles    structure with handles and user data (see GUIDATA)
% varargin   command line arguments to SpecLab_WL_Stats (see VARARGIN)

% Choose default command line output for SpecLab_WL_Stats
handles.output = hObject;

% Update handles structure
guidata(hObject, handles);
pb_load_response_Callback(hObject, eventdata, handles);

% UIWAIT makes SpecLab_WL_Stats wait for user response (see UIRESUME)
% uiwait(handles.figure1);


% --- Outputs from this function are returned to the command line.
function varargout = SpecLab_WL_Stats_OutputFcn(hObject, eventdata, handles) 
% varargout  cell array for returning output args (see VARARGOUT);
% hObject    handle to figure
% eventdata  reserved - to be defined in a future version of MATLAB
% handles    structure with handles and user data (see GUIDATA)

% Get default command line output from handles structure
varargout{1} = handles.output;


% --- Executes on button press in cb_poly1.
function cb_poly1_Callback(hObject, eventdata, handles)
% hObject    handle to cb_poly1 (see GCBO)
% eventdata  reserved - to be defined in a future version of MATLAB
% handles    structure with handles and user data (see GUIDATA)

% Hint: get(hObject,'Value') returns toggle state of cb_poly1


% --- Executes on button press in cb_poly2.
function cb_poly2_Callback(hObject, eventdata, handles)
% hObject    handle to cb_poly2 (see GCBO)
% eventdata  reserved - to be defined in a future version of MATLAB
% handles    structure with handles and user data (see GUIDATA)

% Hint: get(hObject,'Value') returns toggle state of cb_poly2


% --- Executes on button press in cb_weibull.
function cb_weibull_Callback(hObject, eventdata, handles)
% hObject    handle to cb_weibull (see GCBO)
% eventdata  reserved - to be defined in a future version of MATLAB
% handles    structure with handles and user data (see GUIDATA)

% Hint: get(hObject,'Value') returns toggle state of cb_weibull


% --- Executes on button press in cb_exp1.
function cb_exp1_Callback(hObject, eventdata, handles)
% hObject    handle to cb_exp1 (see GCBO)
% eventdata  reserved - to be defined in a future version of MATLAB
% handles    structure with handles and user data (see GUIDATA)

% Hint: get(hObject,'Value') returns toggle state of cb_exp1


% --- Executes on button press in cb_power1.
function cb_power1_Callback(hObject, eventdata, handles)
% hObject    handle to cb_power1 (see GCBO)
% eventdata  reserved - to be defined in a future version of MATLAB
% handles    structure with handles and user data (see GUIDATA)

% Hint: get(hObject,'Value') returns toggle state of cb_power1


% --- Executes on button press in cb_cubicspline.
function cb_cubicspline_Callback(hObject, eventdata, handles)
% hObject    handle to cb_cubicspline (see GCBO)
% eventdata  reserved - to be defined in a future version of MATLAB
% handles    structure with handles and user data (see GUIDATA)

% Hint: get(hObject,'Value') returns toggle state of cb_cubicspline


% --- Executes on button press in cb_log.
function cb_log_Callback(hObject, eventdata, handles)
% hObject    handle to cb_log (see GCBO)
% eventdata  reserved - to be defined in a future version of MATLAB
% handles    structure with handles and user data (see GUIDATA)

% Hint: get(hObject,'Value') returns toggle state of cb_log


% --- Executes on button press in cb_poly1.
function checkbox9_Callback(hObject, eventdata, handles)
% hObject    handle to cb_poly1 (see GCBO)
% eventdata  reserved - to be defined in a future version of MATLAB
% handles    structure with handles and user data (see GUIDATA)

% Hint: get(hObject,'Value') returns toggle state of cb_poly1


% --- Executes on button press in cb_poly2.
function checkbox10_Callback(hObject, eventdata, handles)
% hObject    handle to cb_poly2 (see GCBO)
% eventdata  reserved - to be defined in a future version of MATLAB
% handles    structure with handles and user data (see GUIDATA)

% Hint: get(hObject,'Value') returns toggle state of cb_poly2


% --- Executes on button press in cb_weibull.
function checkbox11_Callback(hObject, eventdata, handles)
% hObject    handle to cb_weibull (see GCBO)
% eventdata  reserved - to be defined in a future version of MATLAB
% handles    structure with handles and user data (see GUIDATA)

% Hint: get(hObject,'Value') returns toggle state of cb_weibull


% --- Executes on button press in cb_exp1.
function checkbox12_Callback(hObject, eventdata, handles)
% hObject    handle to cb_exp1 (see GCBO)
% eventdata  reserved - to be defined in a future version of MATLAB
% handles    structure with handles and user data (see GUIDATA)

% Hint: get(hObject,'Value') returns toggle state of cb_exp1


% --- Executes on button press in cb_power1.
function checkbox13_Callback(hObject, eventdata, handles)
% hObject    handle to cb_power1 (see GCBO)
% eventdata  reserved - to be defined in a future version of MATLAB
% handles    structure with handles and user data (see GUIDATA)

% Hint: get(hObject,'Value') returns toggle state of cb_power1


% --- Executes on button press in cb_cubicspline.
function checkbox14_Callback(hObject, eventdata, handles)
% hObject    handle to cb_cubicspline (see GCBO)
% eventdata  reserved - to be defined in a future version of MATLAB
% handles    structure with handles and user data (see GUIDATA)

% Hint: get(hObject,'Value') returns toggle state of cb_cubicspline


% --- Executes on button press in cb_log.
function checkbox15_Callback(hObject, eventdata, handles)
% hObject    handle to cb_log (see GCBO)
% eventdata  reserved - to be defined in a future version of MATLAB
% handles    structure with handles and user data (see GUIDATA)

% Hint: get(hObject,'Value') returns toggle state of cb_log


% --- Executes on selection change in pup_response_var.
function pup_response_var_Callback(hObject, eventdata, handles)
% hObject    handle to pup_response_var (see GCBO)
% eventdata  reserved - to be defined in a future version of MATLAB
% handles    structure with handles and user data (see GUIDATA)

% Hints: contents = cellstr(get(hObject,'String')) returns pup_response_var contents as cell array
%        contents{get(hObject,'Value')} returns selected item from pup_response_var


% --- Executes during object creation, after setting all properties.
function pup_response_var_CreateFcn(hObject, eventdata, handles)
% hObject    handle to pup_response_var (see GCBO)
% eventdata  reserved - to be defined in a future version of MATLAB
% handles    empty - handles not created until after all CreateFcns called

% Hint: popupmenu controls usually have a white background on Windows.
%       See ISPC and COMPUTER.
if ispc && isequal(get(hObject,'BackgroundColor'), get(0,'defaultUicontrolBackgroundColor'))
    set(hObject,'BackgroundColor','white');
end


% --- Executes on button press in pb_load_response.
function pb_load_response_Callback(hObject, eventdata, handles)
% hObject    handle to pb_load_response (see GCBO)
% eventdata  reserved - to be defined in a future version of MATLAB
% handles    structure with handles and user data (see GUIDATA)
responseListPopUps = getListOfResponsePouUp(4);
set(handles.pup_response_var,'String',responseListPopUps);
set(handles.pup_response_var,'Enable','on');
set(handles.pb_run_regression,'Enable','on');


% --- Executes on button press in pb_run_regression.
function pb_run_regression_Callback(hObject, eventdata, handles)
% hObject    handle to pb_run_regression (see GCBO)
% eventdata  reserved - to be defined in a future version of MATLAB
% handles    structure with handles and user data (see GUIDATA)
set(handles.pb_run_regression,'Enable','off');
response_pup_num = get(handles.pup_response_var,'Value');
makeStatisticsFromWL_STAT1(handles,(response_pup_num+3));
set(handles.pb_save,'Enable','on');
set(handles.pb_plot,'Enable','on');
set(handles.pb_run_regression,'Enable','on');


% --- Executes on button press in pb_save.
function pb_save_Callback(hObject, eventdata, handles)
% hObject    handle to pb_save (see GCBO)
% eventdata  reserved - to be defined in a future version of MATLAB
% handles    structure with handles and user data (see GUIDATA)
[FileName,PathName] = uiputfile({'*.csv'},'Save a csv file');
if ~(isequal(FileName,0))
    file_id = fopen(strcat(PathName,FileName),'w');
    WaveName = evalin('base','WaveName');
    STAT = evalin('base','STATS1');
    stat_pup_num = get(handles.pup_stat,'Value');
    over_value = str2num(get(handles.et_over,'String'));

    stat_size = size(STAT);
    StatValue = nan(7,stat_size(2));
    stat_pup_num = get(handles.pup_stat,'Value');

    regressNames = {'Polynomial 1', 'Polynomial 2', 'Weibull', 'Exponential', 'Power', 'Logarithmic' };

    h = waitbar(0,'Please wait... preparing data for save');
    for i = 1 : stat_size(2)
        waitbar(i / stat_size(2));

        for j = 1 : stat_size(1)
            NEWSTAT = STAT{j,i};

            if(~isempty(NEWSTAT))
                switch stat_pup_num
                    case 1
                        StatValue(j,i) = NEWSTAT.adjrsquare;
                    case 2
                        StatValue(j,i) = NEWSTAT.rsquare;
                    case 3
                        StatValue(j,i) = NEWSTAT.rmse;
                    case 4
                        StatValue(j,i) = NEWSTAT.sse;
                    case 5
                        StatValue(j,i) = NEWSTAT.dfe;
                    otherwise
                        StatValue(j,i) = NEWSTAT.adjrsquare;
                end
                
                if(get(handles.threshold_criteria,'Value'))
                    if(StatValue(j,i) < over_value)
                        StatValue(j,i) = NaN;
                    end
                else
                    if(StatValue(j,i) > over_value)
                        StatValue(j,i) = NaN;
                    end
                end
            end

        end
    end
    close(h);

    contents = cellstr(get(handles.pup_stat,'String'));
    what_stat = contents{get(handles.pup_stat,'Value')};

    fprintf(file_id,'%s',what_stat);

    for j = 1 : stat_size(2)

        if(sum(~isnan(StatValue(:,j))) ~= 0)
            fprintf(file_id,',%d',WaveName(j));
        end
    end
    fprintf(file_id,'\n');

    h = waitbar(0,'Please wait... writing data');
    for i = 1 : stat_size(1)
        waitbar(i / stat_size(1));

        fprintf(file_id,'%s',regressNames{i});

        for j = 1 : stat_size(2)
            if(sum(~isnan(StatValue(:,j))) ~= 0)
                if(isnan(StatValue(i,j)))
                    fprintf(file_id,', ');
                else
                    fprintf(file_id,',%f',StatValue(i,j));
                end
            end
        end

        fprintf(file_id,'\n');
    end
    close(h);
    fclose(file_id);
end

% --- Executes on selection change in pup_stat.
function pup_stat_Callback(hObject, eventdata, handles)
% hObject    handle to pup_stat (see GCBO)
% eventdata  reserved - to be defined in a future version of MATLAB
% handles    structure with handles and user data (see GUIDATA)

% Hints: contents = cellstr(get(hObject,'String')) returns pup_stat contents as cell array
%        contents{get(hObject,'Value')} returns selected item from pup_stat


% --- Executes during object creation, after setting all properties.
function pup_stat_CreateFcn(hObject, eventdata, handles)
% hObject    handle to pup_stat (see GCBO)
% eventdata  reserved - to be defined in a future version of MATLAB
% handles    empty - handles not created until after all CreateFcns called

% Hint: popupmenu controls usually have a white background on Windows.
%       See ISPC and COMPUTER.
if ispc && isequal(get(hObject,'BackgroundColor'), get(0,'defaultUicontrolBackgroundColor'))
    set(hObject,'BackgroundColor','white');
end


% --- Executes on button press in pb_plot.
function pb_plot_Callback(hObject, eventdata, handles)
% hObject    handle to pb_plot (see GCBO)
% eventdata  reserved - to be defined in a future version of MATLAB
% handles    structure with handles and user data (see GUIDATA)
STAT = evalin('base','STATS1');
GraphColors = {'y', 'm', 'c', 'r', 'g', 'b', 'k' };
stat_size = size(STAT);
StatValue = nan(7,stat_size(2));
FixedValue =  nan(1,stat_size(2));
stat_pup_num = get(handles.pup_stat,'Value');
over_value = str2num(get(handles.et_over,'String'));
Legends = {'Polynomial 1', 'Polynomial 2', 'Weibull', 'Exponential', 'Power', 'Logarithmic' };

h = waitbar(0,'Please wait... preparing data for graph');
for i = 1 : stat_size(2)
    waitbar(i / stat_size(2));
    
    FixedValue(1,i) = over_value;
    
    for j = 1 : stat_size(1)
        NEWSTAT = STAT{j,i};
        
        if(~isempty(NEWSTAT))
            
            switch stat_pup_num
                case 1
                    StatValue(j,i) = NEWSTAT.adjrsquare;
                case 2
                    StatValue(j,i) = NEWSTAT.rsquare;
                case 3
                    StatValue(j,i) = NEWSTAT.rmse;
                case 4
                    StatValue(j,i) = NEWSTAT.sse;
                case 5
                    StatValue(j,i) = NEWSTAT.dfe;
                otherwise
                    StatValue(j,i) = NEWSTAT.adjrsquare;
            end
        end
    end
end
close(h);

WN = evalin('base','WaveName');

figure
set(gcf,'numbertitle','off','name','Statistic Plot');
hold on
for j = 1 : stat_size(1)
    plot(WN',StatValue(j,:),GraphColors{j});
end
plot(WN',FixedValue(1,:),'r--');
legend(Legends,'Location','EastOutside');
hold off


function et_over_Callback(hObject, eventdata, handles)
% hObject    handle to et_over (see GCBO)
% eventdata  reserved - to be defined in a future version of MATLAB
% handles    structure with handles and user data (see GUIDATA)

% Hints: get(hObject,'String') returns contents of et_over as text
%        str2double(get(hObject,'String')) returns contents of et_over as a double


% --- Executes during object creation, after setting all properties.
function et_over_CreateFcn(hObject, eventdata, handles)
% hObject    handle to et_over (see GCBO)
% eventdata  reserved - to be defined in a future version of MATLAB
% handles    empty - handles not created until after all CreateFcns called

% Hint: edit controls usually have a white background on Windows.
%       See ISPC and COMPUTER.
if ispc && isequal(get(hObject,'BackgroundColor'), get(0,'defaultUicontrolBackgroundColor'))
    set(hObject,'BackgroundColor','white');
end


% --- Executes on button press in back_button.
function back_button_Callback(hObject, eventdata, handles)
% hObject    handle to back_button (see GCBO)
% eventdata  reserved - to be defined in a future version of MATLAB
% handles    structure with handles and user data (see GUIDATA)
close();


% --- Executes on button press in RFOD.
function RFOD_Callback(hObject, eventdata, handles)
% hObject    handle to RFOD (see GCBO)
% eventdata  reserved - to be defined in a future version of MATLAB
% handles    structure with handles and user data (see GUIDATA)
restoreVars();
pb_run_regression_Callback(hObject, eventdata, handles);
